# Supplementary material for: Pseudosymmetric fac-di­aqua­trichlorido[(di­methyl­phosphor­yl)methanaminium-κO]manganese(II)
Source: Acta Crystallogr Sect E Struct Rep Online. 2013 Apr 10;69(Pt 5):m250–1. doi: 10.1107/S1600536813008751 (PMC3647798; doi:10.1107/S1600536813008751)
Supplement: Supplementary file 1 [file e-69-0m250-sup1.cif]

##############################################################################
#                                                                            #
# This CIF contains the data in a paper accepted for publication in          #
# Acta Crystallographica Section E. It conforms to the requirements of       #
# Notes for Authors for Acta Crystallographica Section E, and has been       #
# peer reviewed under the auspices of the IUCr Commission on Journals.       #
#                                                                            #
# Full details of the Crystallographic Information File format               #
# are given in the paper "The Crystallographic Information File (CIF):       #
# a New Standard Archive File for Crystallography" by S. R. Hall, F. H.      #
# Allen and I. D. Brown [Acta Cryst. (1991), A47, 655-685].                  #
#                                                                            #
# The current version of the core CIF dictionary is obtainable from          #
# ftp://ftp.iucr.org/pub/cif_core.dic.                                       #
#                                                                            #
# Software is freely available for graphical display of the structure(s)     #
# in this CIF. For information consult the CIF software page                 #
# http://www.iucr.org/resources/cif/software.                                #
#                                                                            #
# This file may be used for bona fide research purposes within the           #
# scientific community so long as proper attribution is given to the journal # 
# article from which it was obtained.                                        #
#                                                                            #
##############################################################################
data_I
_audit_creation_method     SHELXL-97
_chemical_name_systematic
;\
<i>fac</i>-diaquatrichlorido[(dimethylphosphoryl)methanaminium-\
\k<i>O</i>]manganese(II)
;
_chemical_name_common     ?
_chemical_formula_moiety     'C3 H15 Cl3 Mn N O3 P'
_chemical_formula_sum     'C3 H15 Cl3 Mn N O3 P'
_chemical_formula_iupac     '[Mn (C3 H11 N O P) Cl3 (H2 O)2]'
_chemical_formula_weight     305.42
_chemical_melting_point     ?
_symmetry_cell_setting     monoclinic
_symmetry_space_group_name_H-M     'P 21'
_symmetry_space_group_name_hall     'P 2yb'
loop_
    _symmetry_equiv_pos_as_xyz
    'x, y, z'
    '-x, y+1/2, -z'
_cell_length_a     6.3535(3)
_cell_length_b     10.7304(6)
_cell_length_c     8.5629(4)
_cell_angle_alpha     90.00
_cell_angle_beta     99.490(2)
_cell_angle_gamma     90.00
_cell_volume     575.79(5)
_cell_formula_units_Z     2
_cell_measurement_reflns_used     9869
_cell_measurement_theta_min     3.07
_cell_measurement_theta_max     33.63
_cell_measurement_temperature     290(2)
_exptl_crystal_description     block
_exptl_crystal_colour     colourless
_exptl_crystal_size_max     0.414
_exptl_crystal_size_mid     0.300
_exptl_crystal_size_min     0.255
_exptl_crystal_density_diffrn     1.762
_exptl_crystal_density_meas     ?
_exptl_crystal_density_method     'not measured'
_exptl_crystal_F_000     310
_exptl_absorpt_coefficient_mu     1.954
_exptl_absorpt_correction_type     multi-scan
_exptl_absorpt_process_details
;
(SADABS; Bruker, 2008)
;
_exptl_absorpt_correction_T_min     0.7234
_exptl_absorpt_correction_T_max     0.9801
_exptl_special_details
;
;
_diffrn_ambient_temperature     290(2)
_diffrn_radiation_type     MoK\a
_diffrn_radiation_wavelength     0.71073
_diffrn_radiation_source     'fine-focus sealed tube'
_diffrn_radiation_monochromator     graphite
_diffrn_measurement_device_type     'Bruker APEXII CCD'
_diffrn_measurement_method     '\f and \w scans'
_diffrn_detector_area_resol_mean     ?
_diffrn_reflns_number     29900
_diffrn_reflns_av_R_equivalents     0.0303
_diffrn_reflns_av_sigmaI/netI     0.0143
_diffrn_reflns_theta_min     2.41
_diffrn_reflns_theta_max     33.64
_diffrn_reflns_theta_full     33.64
_diffrn_measured_fraction_theta_max     0.997
_diffrn_measured_fraction_theta_full     0.997
_diffrn_reflns_limit_h_min     -9
_diffrn_reflns_limit_h_max     9
_diffrn_reflns_limit_k_min     -16
_diffrn_reflns_limit_k_max     16
_diffrn_reflns_limit_l_min     -13
_diffrn_reflns_limit_l_max     13
_diffrn_standards_number     0
_diffrn_standards_interval_count     ?
_diffrn_standards_interval_time     ?
_diffrn_standards_decay_%     ?
_refine_special_details
;
Refinement of <i>F</i>^2^ against ALL reflections. The weighted <i>R</i>-factor
<i>wR</i> and goodness of fit <i>S</i> are based on <i>F</i>^2^, conventional
<i>R</i>-factors <i>R</i> are based on <i>F</i>, with <i>F</i> set to zero for
negative <i>F</i>^2^. The threshold expression of <i>F</i>^2^ >
\s(<i>F</i>^2^) is used only for calculating <i>R</i>-factors(gt) <i>etc</i>.
and is not relevant to the choice of reflections for refinement.
<i>R</i>-factors based on <i>F</i>^2^ are statistically about twice as large
as those based on <i>F</i>, and <i>R</i>- factors based on ALL data will be
even larger.
;
_reflns_number_total     4538
_reflns_number_gt     4518
_reflns_threshold_expression     I>2\s(I)
_refine_ls_structure_factor_coef     Fsqd
_refine_ls_matrix_type     full
_refine_ls_R_factor_all     0.0143
_refine_ls_R_factor_gt     0.0142
_refine_ls_wR_factor_gt     0.0375
_refine_ls_wR_factor_ref     0.0377
_refine_ls_goodness_of_fit_ref     1.109
_refine_ls_restrained_S_all     1.110
_refine_ls_number_reflns     4538
_refine_ls_number_parameters     149
_refine_ls_number_restraints     5
_refine_ls_hydrogen_treatment     mixed
_refine_ls_weighting_scheme     calc
_refine_ls_weighting_details
              'w=1/[\s^2^(Fo^2^)+(0.0222P)^2^+0.0303P] where P=(Fo^2^+2Fc^2^)/3'
_atom_sites_solution_hydrogens     geom
_atom_sites_solution_primary     direct
_atom_sites_solution_secondary     difmap
_refine_ls_shift/su_max     0.001
_refine_ls_shift/su_mean     0.000
_refine_diff_density_max     0.494
_refine_diff_density_min     -0.293
_refine_ls_extinction_method     'SHELXL97 (Sheldrick, 2008)'
_refine_ls_extinction_coef     0.273(3)
_refine_ls_extinction_expression
                                  'Fc^*^=kFc[1+0.001xFc^2^\l^3^/sin(2\q)]^-1/4^'
_refine_ls_abs_structure_details     'Flack (1983), 2165 Friedel pairs'
_refine_ls_abs_structure_Flack     0.136(5)
loop_
    _atom_type_symbol
    _atom_type_description
    _atom_type_scat_dispersion_real
    _atom_type_scat_dispersion_imag
    _atom_type_scat_source
    'C' 'C' 0.0033 0.0016
                         'International Tables Vol C Tables 4.2.6.8 and 6.1.1.4'
    'H' 'H' 0.0000 0.0000
                         'International Tables Vol C Tables 4.2.6.8 and 6.1.1.4'
    'N' 'N' 0.0061 0.0033
                         'International Tables Vol C Tables 4.2.6.8 and 6.1.1.4'
    'O' 'O' 0.0106 0.0060
                         'International Tables Vol C Tables 4.2.6.8 and 6.1.1.4'
    'P' 'P' 0.1023 0.0942
                         'International Tables Vol C Tables 4.2.6.8 and 6.1.1.4'
    'Cl' 'Cl' 0.1484 0.1585
                         'International Tables Vol C Tables 4.2.6.8 and 6.1.1.4'
    'Mn' 'Mn' 0.3368 0.7283
                         'International Tables Vol C Tables 4.2.6.8 and 6.1.1.4'
_computing_data_collection     'APEX2 (Bruker, 2008)'
_computing_cell_refinement     'SAINT (Bruker, 2008)'
_computing_data_reduction     'SAINT (Bruker, 2008)'
_computing_structure_solution     'SHELXS97 (Sheldrick, 2008)'
_computing_structure_refinement     'SHELXL97 (Sheldrick, 2008)'
_computing_molecular_graphics     'DIAMOND (Brandenburg, 2011)'
_computing_publication_material     'publCIF (Westrip, 2010)'
loop_
    _atom_site_type_symbol
    _atom_site_label
    _atom_site_fract_x
    _atom_site_fract_y
    _atom_site_fract_z
    _atom_site_U_iso_or_equiv
    _atom_site_adp_type
    _atom_site_calc_flag
    _atom_site_refinement_flags
    _atom_site_occupancy
    _atom_site_symmetry_multiplicity
    _atom_site_disorder_assembly
    _atom_site_disorder_group
    Mn Mn1 0.004766(16) 0.500568(11) -0.133762(11) 0.01871(3) Uani d . 1 1 . .
    Cl Cl1 0.24906(3) 0.33264(2) -0.20350(3) 0.02689(4) Uani d . 1 1 . .
    Cl Cl2 -0.18984(3) 0.51538(2) -0.41916(2) 0.02810(5) Uani d . 1 1 . .
    Cl Cl3 0.27145(3) 0.673730(19) -0.17200(3) 0.02618(4) Uani d . 1 1 . .
    P P1 0.27696(3) 0.49973(2) 0.251182(18) 0.01833(4) Uani d . 1 1 . .
    O O1 0.09298(10) 0.47944(7) 0.11869(7) 0.02894(13) Uani d . 1 1 . .
    N N1 0.09847(14) 0.31507(8) 0.40879(10) 0.02992(15) Uani d . 1 1 . .
    H H11 0.025(3) 0.3676(17) 0.467(2) 0.047(5) Uiso d . 1 1 . .
    H H12 0.114(3) 0.2472(18) 0.452(3) 0.054(5) Uiso d . 1 1 . .
    H H13 0.017(3) 0.2997(16) 0.315(2) 0.039(4) Uiso d . 1 1 . .
    O O1W -0.21359(12) 0.65566(7) -0.09214(9) 0.02909(14) Uani d D 1 1 . .
    O O2W -0.24546(13) 0.36541(8) -0.10488(9) 0.03152(14) Uani d D 1 1 . .
    H H1O -0.3455(15) 0.645(2) -0.121(2) 0.057(6) Uiso d D 1 1 . .
    H H2O -0.199(3) 0.6966(14) -0.0049(13) 0.039(4) Uiso d D 1 1 . .
    H H3O -0.3747(15) 0.365(2) -0.135(2) 0.058(6) Uiso d D 1 1 . .
    H H4O -0.247(4) 0.325(2) -0.0213(19) 0.079(7) Uiso d D 1 1 . .
    C C1 0.30694(15) 0.36461(8) 0.38191(10) 0.02448(15) Uani d . 1 1 . .
    H H11A 0.3837 0.2998 0.3358 0.040(4) Uiso calc R 1 1 . .
    H H12A 0.3909 0.3879 0.4828 0.027(3) Uiso calc R 1 1 . .
    C C2 0.2410(2) 0.62945(10) 0.37378(13) 0.0359(2) Uani d . 1 1 . .
    H H21 0.2240 0.7039 0.3108 0.100(9) Uiso calc R 1 1 . .
    H H22 0.3636 0.6378 0.4552 0.096(9) Uiso calc R 1 1 . .
    H H23 0.1161 0.6166 0.4214 0.099(9) Uiso calc R 1 1 . .
    C C3 0.52844(13) 0.51400(13) 0.18863(10) 0.03147(18) Uani d . 1 1 . .
    H H31 0.5500 0.4443 0.1227 0.090(9) Uiso calc R 1 1 . .
    H H32 0.6393 0.5155 0.2796 0.080(6) Uiso calc R 1 1 . .
    H H33 0.5322 0.5899 0.1297 0.058(6) Uiso calc R 1 1 . .
loop_
    _atom_site_aniso_label
    _atom_site_aniso_U_11
    _atom_site_aniso_U_22
    _atom_site_aniso_U_33
    _atom_site_aniso_U_12
    _atom_site_aniso_U_13
    _atom_site_aniso_U_23
    Mn1 0.01908(5) 0.02042(5) 0.01630(5) -0.00011(4) 0.00192(3) 0.00049(4)
    Cl1 0.02524(9) 0.02786(9) 0.02755(8) 0.00643(7) 0.00433(6) 0.00031(7)
    Cl2 0.02977(8) 0.03377(11) 0.01848(7) -0.00040(7) -0.00279(6) -0.00007(6)
    Cl3 0.02148(8) 0.02487(9) 0.03136(9) -0.00303(6) 0.00192(6) 0.00126(7)
    P1 0.02142(7) 0.02078(7) 0.01289(6) -0.00034(7) 0.00309(5) 0.00136(7)
    O1 0.0264(3) 0.0411(4) 0.0174(2) -0.0039(2) -0.00188(19) 0.0042(2)
    N1 0.0326(4) 0.0270(3) 0.0289(3) -0.0090(3) 0.0016(3) 0.0044(3)
    O1W 0.0248(3) 0.0324(3) 0.0302(3) 0.0055(2) 0.0050(2) -0.0052(3)
    O2W 0.0267(3) 0.0393(4) 0.0281(3) -0.0097(3) 0.0033(2) 0.0044(3)
    C1 0.0276(4) 0.0229(3) 0.0220(3) -0.0003(3) 0.0015(3) 0.0050(2)
    C2 0.0516(6) 0.0257(4) 0.0328(4) 0.0026(4) 0.0135(4) -0.0048(3)
    C3 0.0238(3) 0.0482(6) 0.0234(3) -0.0028(4) 0.0067(2) 0.0035(4)
_geom_special_details
;
All e.s.d.'s (except the e.s.d. in the dihedral angle between two l.s. planes)
are estimated using the full covariance matrix. The cell e.s.d.'s are taken
into account individually in the estimation of e.s.d.'s in distances, angles
and torsion angles; correlations between e.s.d.'s in cell parameters are only
used when they are defined by crystal symmetry. An approximate (isotropic)
treatment of cell e.s.d.'s is used for estimating e.s.d.'s involving l.s.
planes.
;
loop_
    _geom_bond_atom_site_label_1
    _geom_bond_atom_site_label_2
    _geom_bond_site_symmetry_2
    _geom_bond_distance
    _geom_bond_publ_flag
    Mn1 O1 . 2.1538(6) ?
    Mn1 O2W . 2.1959(8) ?
    Mn1 O1W . 2.2326(7) ?
    Mn1 Cl1 . 2.5137(3) ?
    Mn1 Cl2 . 2.5554(2) ?
    Mn1 Cl3 . 2.5717(3) ?
    P1 O1 . 1.5046(6) ?
    P1 C3 . 1.7735(8) ?
    P1 C2 . 1.7806(10) ?
    P1 C1 . 1.8225(8) ?
    N1 C1 . 1.4800(12) ?
    N1 H11 . 0.928(19) ?
    N1 H12 . 0.82(2) ?
    N1 H13 . 0.899(17) ?
    O1W H1O . 0.841(9) ?
    O1W H2O . 0.858(9) ?
    O2W H3O . 0.820(9) ?
    O2W H4O . 0.836(9) ?
    C1 H11A . 0.9700 ?
    C1 H12A . 0.9700 ?
    C2 H21 . 0.9600 ?
    C2 H22 . 0.9600 ?
    C2 H23 . 0.9600 ?
    C3 H31 . 0.9600 ?
    C3 H32 . 0.9600 ?
    C3 H33 . 0.9600 ?
loop_
    _geom_angle_atom_site_label_1
    _geom_angle_atom_site_label_2
    _geom_angle_atom_site_label_3
    _geom_angle_site_symmetry_1
    _geom_angle_site_symmetry_3
    _geom_angle
    _geom_angle_publ_flag
    O1 Mn1 O2W . . 83.73(3) ?
    O1 Mn1 O1W . . 89.08(3) ?
    O2W Mn1 O1W . . 89.65(3) ?
    O1 Mn1 Cl1 . . 95.41(2) ?
    O2W Mn1 Cl1 . . 92.30(2) ?
    O1W Mn1 Cl1 . . 175.27(2) ?
    O1 Mn1 Cl2 . . 166.216(19) ?
    O2W Mn1 Cl2 . . 84.47(2) ?
    O1W Mn1 Cl2 . . 83.74(2) ?
    Cl1 Mn1 Cl2 . . 92.163(8) ?
    O1 Mn1 Cl3 . . 97.814(19) ?
    O2W Mn1 Cl3 . . 174.88(2) ?
    O1W Mn1 Cl3 . . 85.50(2) ?
    Cl1 Mn1 Cl3 . . 92.413(8) ?
    Cl2 Mn1 Cl3 . . 93.346(8) ?
    O1 P1 C3 . . 114.29(4) ?
    O1 P1 C2 . . 113.48(5) ?
    C3 P1 C2 . . 108.67(6) ?
    O1 P1 C1 . . 109.73(4) ?
    C3 P1 C1 . . 104.24(5) ?
    C2 P1 C1 . . 105.69(4) ?
    P1 O1 Mn1 . . 141.52(4) ?
    C1 N1 H11 . . 113.9(11) ?
    C1 N1 H12 . . 110.3(14) ?
    H11 N1 H12 . . 109.2(18) ?
    C1 N1 H13 . . 109.1(11) ?
    H11 N1 H13 . . 109.2(15) ?
    H12 N1 H13 . . 104.7(18) ?
    Mn1 O1W H1O . . 118.0(15) ?
    Mn1 O1W H2O . . 122.5(11) ?
    H1O O1W H2O . . 106.6(17) ?
    Mn1 O2W H3O . . 132.3(15) ?
    Mn1 O2W H4O . . 123.2(17) ?
    H3O O2W H4O . . 97(2) ?
    N1 C1 P1 . . 112.07(6) ?
    N1 C1 H11A . . 109.2 ?
    P1 C1 H11A . . 109.2 ?
    N1 C1 H12A . . 109.2 ?
    P1 C1 H12A . . 109.2 ?
    H11A C1 H12A . . 107.9 ?
    P1 C2 H21 . . 109.5 ?
    P1 C2 H22 . . 109.5 ?
    H21 C2 H22 . . 109.5 ?
    P1 C2 H23 . . 109.5 ?
    H21 C2 H23 . . 109.5 ?
    H22 C2 H23 . . 109.5 ?
    P1 C3 H31 . . 109.5 ?
    P1 C3 H32 . . 109.5 ?
    H31 C3 H32 . . 109.5 ?
    P1 C3 H33 . . 109.5 ?
    H31 C3 H33 . . 109.5 ?
    H32 C3 H33 . . 109.5 ?
loop_
    _geom_torsion_atom_site_label_1
    _geom_torsion_atom_site_label_2
    _geom_torsion_atom_site_label_3
    _geom_torsion_atom_site_label_4
    _geom_torsion_site_symmetry_1
    _geom_torsion_site_symmetry_2
    _geom_torsion_site_symmetry_3
    _geom_torsion_site_symmetry_4
    _geom_torsion
    _geom_torsion_publ_flag
    C3 P1 O1 Mn1 . . . . -19.09(9) ?
    C2 P1 O1 Mn1 . . . . 106.29(8) ?
    C1 P1 O1 Mn1 . . . . -135.75(7) ?
    O2W Mn1 O1 P1 . . . . 160.50(8) ?
    O1W Mn1 O1 P1 . . . . -109.76(8) ?
    Cl1 Mn1 O1 P1 . . . . 68.77(7) ?
    Cl2 Mn1 O1 P1 . . . . -168.19(4) ?
    Cl3 Mn1 O1 P1 . . . . -24.42(7) ?
    O1 P1 C1 N1 . . . . -40.28(7) ?
    C3 P1 C1 N1 . . . . -163.10(7) ?
    C2 P1 C1 N1 . . . . 82.43(8) ?
loop_
    _geom_hbond_atom_site_label_D
    _geom_hbond_atom_site_label_H
    _geom_hbond_atom_site_label_A
    _geom_hbond_site_symmetry_A
    _geom_hbond_distance_DH
    _geom_hbond_distance_HA
    _geom_hbond_distance_DA
    _geom_hbond_angle_DHA
    N1 H11 Cl2 1_556 0.928(19) 2.402(19) 3.3220(10) 171.3(15)
    N1 H12 Cl2 2_545 0.82(2) 2.56(2) 3.2664(9) 145.9(19)
    N1 H13 Cl3 2_545 0.899(17) 2.436(17) 3.2193(8) 145.8(14)
    O1W H1O Cl3 1_455 0.841(9) 2.420(11) 3.2360(8) 163.8(19)
    O1W H2O Cl1 2 0.858(9) 2.368(10) 3.2021(7) 164.2(15)
    O2W H3O Cl1 1_455 0.820(9) 2.391(10) 3.2026(8) 171(2)
    O2W H4O Cl3 2_545 0.836(9) 2.345(11) 3.1635(8) 166(2)
data_global
_journal_date_recd_electronic     2013-03-07
_journal_date_accepted     2013-03-30
_journal_name_full     'Acta Crystallographica, Section E'
_journal_year     2013
_journal_volume     69
_journal_issue      5
_journal_page_first     m250
_journal_page_last     m251
_journal_paper_category     QM
_journal_paper_doi     10.1107/S1600536813008751
_journal_coeditor_code     GG2113
_publ_contact_author_name     'Guido J. Reiss'
_publ_contact_author_address
;   'Guido J. Reiss'
     Institut f\"ur Anorganische Chemie und Strukturchemie
     Lehrstuhl II: Material- und Strukturforschung
     Heinrich-Heine-Universit\"at D\"usseldorf
     Universit\"atsstrasse 1
     D-40225 D\"usseldorf
     Germany
;
_publ_contact_author_email     'reissg@hhu.de'
_publ_contact_author_fax     '049 211 81 14146'
_publ_contact_author_phone     '049 211 81 13164'
_publ_section_title
;\
Pseudosymmetric
<i>fac</i>-diaquatrichlorido[(dimethylphosphoryl)methanaminium-\k<i>O</i>]\
manganese(II)
;
loop_
    _publ_author_name
    _publ_author_footnote
    _publ_author_address
    'Guido J. Reiss' .
;    Institut f\"ur Anorganische Chemie und Strukturchemie
     Lehrstuhl II: Material- und Strukturforschung
     Heinrich-Heine-Universit\"at D\"usseldorf
     Universit\"atsstrasse 1
     D-40225 D\"usseldorf
     Germany
;
