# Supplementary material for: Pseudosymmetric fac-di­aqua­trichlorido[(di­methyl­phosphor­yl)methanaminium-κO]manganese(II)
Source: Acta Crystallogr Sect E Struct Rep Online. 2013 Apr 10;69(Pt 5):m250–1. doi: 10.1107/S1600536813008751 (PMC3647798; doi:10.1107/S1600536813008751)
Supplement: Supplementary file 2 [file e-69-0m250-Isup2.hkl]

# 
# h,k,l, Fc-squared, Fo-squared, sigma(Fo-squared) and status flag 
# 
data_I
_shelx_title ' mo_DUO_MnCl3DPMA_RT_0m in P2(1)' 
_shelx_refln_list_code          4 
_shelx_F_calc_maximum      118.41 
_exptl_crystal_F_000       310.00 
_reflns_d_resolution_high  0.6414 
 
loop_ 
 _symmetry_equiv_pos_as_xyz 
 'x, y, z' 
 '-x, y+1/2, -z' 
 
_cell_length_a     6.3535 
_cell_length_b    10.7304 
_cell_length_c     8.5629 
_cell_angle_alpha  90.000 
_cell_angle_beta   99.490 
_cell_angle_gamma  90.000 
 
_shelx_F_squared_multiplier     1.000 
 
loop_ 
 _refln_index_h 
 _refln_index_k 
 _refln_index_l 
 _refln_F_squared_calc 
 _refln_F_squared_meas 
 _refln_F_squared_sigma 
 _refln_observed_status 
   0 -16   0      129.59      127.47      4.68 o 
   1 -16   0       40.94       37.12      1.82 o 
   2 -16   0        9.22        9.00      0.87 o 
   1 -15   0       47.30       49.17      2.13 o 
   2 -15   0        0.76        1.88      0.51 o 
   3 -15   0       26.75       24.55      1.37 o 
   4 -15   0        5.04        5.79      0.51 o 
   0 -14   0      101.51       95.13      3.57 o 
   1 -14   0       52.46       48.81      1.48 o 
   2 -14   0       61.03       66.00      2.61 o 
   3 -14   0       88.84       93.11      2.24 o 
   4 -14   0       48.69       46.78      2.97 o 
   5 -14   0       37.04       35.80      1.23 o 
   1 -13   0       55.04       54.23      1.35 o 
   2 -13   0       85.42       81.95      1.63 o 
   3 -13   0       28.17       27.45      0.78 o 
   4 -13   0      105.60      103.02      2.72 o 
   5 -13   0       26.06       26.01      1.50 o 
   6 -13   0       44.56       42.52      1.37 o 
   0 -12   0     1190.10     1161.79     26.77 o 
   1 -12   0      139.17      133.74      2.41 o 
   2 -12   0       89.72       86.71      1.45 o 
   3 -12   0      153.68      151.56      2.83 o 
   4 -12   0      512.32      505.97     11.86 o 
   5 -12   0       18.61       18.90      0.80 o 
   6 -12   0        4.43        3.07      0.79 o 
   1 -11   0      304.02      301.99      5.09 o 
   2 -11   0       14.67       13.90      0.38 o 
   3 -11   0      169.40      164.75      2.63 o 
   4 -11   0       93.55       93.91      2.66 o 
   5 -11   0      201.88      200.75      4.26 o 
   6 -11   0       22.27       21.75      0.84 o 
   7 -11   0       76.37       77.76      2.16 o 
   0 -10   0      568.06      567.07     10.83 o 
   1 -10   0      321.74      314.74      4.03 o 
   2 -10   0      215.09      207.42      2.93 o 
   3 -10   0      274.09      273.14      4.18 o 
   4 -10   0      124.05      120.98      2.28 o 
   5 -10   0      146.30      144.49      3.13 o 
   6 -10   0      101.35      101.02      2.64 o 
   7 -10   0      126.37      125.55      3.19 o 
   1  -9   0      252.50      250.21      2.49 o 
   2  -9   0        9.61       10.47      0.28 o 
   3  -9   0      112.39      107.97      1.59 o 
   4  -9   0       37.69       38.44      0.87 o 
   5  -9   0       22.94       23.64      0.63 o 
   6  -9   0        2.00        2.50      0.32 o 
   7  -9   0       39.53       39.02      1.19 o 
   8  -9   0        3.93        3.53      0.36 o 
   0  -8   0     1393.37     1407.56     19.46 o 
   1  -8   0      402.84      399.87      3.51 o 
   2  -8   0      180.80      182.41      1.87 o 
   3  -8   0      304.76      299.77      3.60 o 
   4  -8   0      308.51      300.07      4.60 o 
   5  -8   0      200.40      195.61      3.40 o 
   6  -8   0      297.26      300.95      7.11 o 
   7  -8   0       91.54       88.28      2.41 o 
   8  -8   0       22.27       21.43      0.80 o 
   1  -7   0      408.96      412.71      3.72 o 
   2  -7   0      456.17      454.00      4.12 o 
   3  -7   0       80.14       73.87      0.79 o 
   4  -7   0      739.36      724.26     10.89 o 
   5  -7   0      157.82      160.13      2.29 o 
   6  -7   0      209.42      210.90      3.69 o 
   7  -7   0       32.07       33.35      1.02 o 
   8  -7   0      153.02      153.03      3.76 o 
   0  -6   0    14021.80    13185.84    200.40 o 
   1  -6   0     1241.27     1281.18     10.80 o 
   2  -6   0      992.91      929.94      8.34 o 
   3  -6   0      399.74      393.85      3.64 o 
   4  -6   0     2654.46     2582.28     30.63 o 
   5  -6   0       60.36       63.38      0.85 o 
   6  -6   0       22.57       21.81      0.52 o 
   7  -6   0      237.78      240.07      4.18 o 
   8  -6   0      154.23      154.96      3.77 o 
   9  -6   0       10.92       10.86      1.21 o 
   1  -5   0      828.05      846.56      6.98 o 
   2  -5   0       36.70       37.69      0.41 o 
   3  -5   0      200.50      183.89      1.92 o 
   4  -5   0      851.09      836.59      9.34 o 
   5  -5   0      520.69      514.55      6.14 o 
   6  -5   0      179.13      176.06      2.55 o 
   7  -5   0      244.33      250.96      4.35 o 
   8  -5   0       92.81       97.99      2.25 o 
   9  -5   0       47.01       48.34      1.35 o 
   0  -4   0     1639.15     1694.22     19.87 o 
   1  -4   0     1993.43     2027.02     16.52 o 
   2  -4   0     2286.89     2365.18     21.03 o 
   3  -4   0      291.61      287.53      2.80 o 
   4  -4   0      166.54      167.13      1.73 o 
   5  -4   0      337.77      338.96      4.11 o 
   6  -4   0      520.69      510.77      6.53 o 
   7  -4   0      191.36      184.80      3.34 o 
   8  -4   0        5.31        5.73      0.27 o 
   9  -4   0       26.52       26.87      1.36 o 
   1  -3   0     1805.59     1944.93     17.49 o 
   2  -3   0        0.28        0.85      0.08 o 
   3  -3   0      399.07      389.44      3.78 o 
   4  -3   0      162.05      155.89      1.60 o 
   5  -3   0       26.09       25.79      0.42 o 
   6  -3   0        4.02        5.59      0.37 o 
   7  -3   0       19.17       18.44      0.38 o 
   8  -3   0        3.08        3.30      0.28 o 
   9  -3   0        3.98        4.17      0.32 o 
   0  -2   0     5009.90     4745.02     82.22 o 
   1  -2   0     1774.80     1853.36     22.24 o 
   2  -2   0     1929.82     1891.62     22.68 o 
   3  -2   0      362.96      363.41      3.38 o 
   4  -2   0      444.13      448.16      4.77 o 
   5  -2   0      424.19      428.35      5.18 o 
   6  -2   0      657.68      647.28      8.96 o 
   7  -2   0      153.15      151.25      2.43 o 
   8  -2   0       17.99       18.46      0.51 o 
   9  -2   0       32.93       34.26      0.80 o 
   1  -1   0     1140.13     1129.93     16.68 o 
   2  -1   0      409.46      401.65      3.75 o 
   3  -1   0      177.09      181.72      1.84 o 
   4  -1   0     1969.56     1883.24     23.04 o 
   5  -1   0      432.02      431.56      4.87 o 
   6  -1   0      355.08      359.28      4.69 o 
   7  -1   0      202.04      200.43      2.64 o 
   8  -1   0      186.85      190.05      2.78 o 
   9  -1   0       28.41       28.80      0.70 o 
   1   0   0     3502.68     2906.27     59.12 o 
   2   0   0     4797.48     4060.88     56.47 o 
   3   0   0      515.60      481.99      4.61 o 
   4   0   0     5620.44     5061.22    135.02 o 
   5   0   0       92.86       92.80      1.08 o 
   6   0   0       52.65       51.67      0.71 o 
   7   0   0      321.27      320.10      4.54 o 
   8   0   0      244.14      241.50      3.49 o 
   9   0   0        0.75        1.28      0.41 o 
   1   1   0     1135.12     1099.04     16.16 o 
   2   1   0      416.19      412.17      3.50 o 
   3   1   0      181.96      186.61      1.80 o 
   4   1   0     1960.55     1904.52     30.40 o 
   5   1   0      436.30      439.81      4.65 o 
   6   1   0      349.85      354.77      5.08 o 
   7   1   0      203.49      202.58      2.93 o 
   8   1   0      189.75      194.29      2.82 o 
   9   1   0       29.95       29.77      0.71 o 
   0   2   0     4964.70     4820.86    108.06 o 
   1   2   0     1747.96     1847.10     27.15 o 
   2   2   0     1910.44     1920.86     28.54 o 
   3   2   0      338.24      340.84      3.01 o 
   4   2   0      452.30      457.01      5.15 o 
   5   2   0      443.15      442.09      5.31 o 
   6   2   0      672.58      667.73      9.15 o 
   7   2   0      155.45      153.58      2.25 o 
   8   2   0       12.45       12.02      0.67 o 
   9   2   0       27.85       28.67      0.70 o 
   1   3   0     1799.34     1951.90     20.46 o 
   2   3   0        0.19        1.18      0.16 o 
   3   3   0      394.52      391.40      3.35 o 
   4   3   0      161.18      155.48      1.53 o 
   5   3   0       25.69       25.46      0.39 o 
   6   3   0        4.24        5.22      0.18 o 
   7   3   0       16.66       16.05      0.36 o 
   8   3   0        2.99        2.45      0.20 o 
   9   3   0        4.60        4.68      0.33 o 
   0   4   0     1673.36     1735.53     18.01 o 
   1   4   0     2004.90     2074.62     19.10 o 
   2   4   0     2302.62     2448.19     25.07 o 
   3   4   0      270.82      271.21      2.41 o 
   4   4   0      164.77      167.92      1.47 o 
   5   4   0      351.22      352.63      4.30 o 
   6   4   0      521.16      520.10      6.68 o 
   7   4   0      182.00      180.21      2.88 o 
   8   4   0        6.80        7.28      0.34 o 
   9   4   0       31.97       32.88      1.16 o 
   1   5   0      828.26      861.84      6.73 o 
   2   5   0       37.90       39.03      0.34 o 
   3   5   0      200.77      184.59      1.61 o 
   4   5   0      851.73      849.11      7.45 o 
   5   5   0      516.32      512.33      6.04 o 
   6   5   0      180.01      178.87      2.39 o 
   7   5   0      240.18      243.46      4.31 o 
   8   5   0       92.10       94.35      1.82 o 
   9   5   0       46.23       45.46      1.47 o 
   0   6   0    14011.01    13335.89    137.40 o 
   1   6   0     1208.95     1262.15      9.53 o 
   2   6   0      966.11      929.12      6.64 o 
   3   6   0      403.65      397.05      3.40 o 
   4   6   0     2680.00     2734.49     29.72 o 
   5   6   0       65.09       66.88      0.91 o 
   6   6   0       29.51       28.98      0.62 o 
   7   6   0      243.60      235.32      4.19 o 
   8   6   0      151.44      150.13      4.58 o 
   9   6   0        7.60        7.77      0.57 o 
   1   7   0      404.13      409.66      3.12 o 
   2   7   0      456.55      457.97      3.39 o 
   3   7   0       81.28       76.94      0.70 o 
   4   7   0      736.04      737.54      7.61 o 
   5   7   0      154.88      154.41      2.06 o 
   6   7   0      204.49      203.64      3.22 o 
   7   7   0       31.60       32.06      1.14 o 
   8   7   0      155.66      152.78      4.00 o 
   0   8   0     1397.75     1424.10     16.28 o 
   1   8   0      395.11      395.78      3.20 o 
   2   8   0      168.99      172.10      1.47 o 
   3   8   0      290.16      289.41      2.73 o 
   4   8   0      311.84      308.96      3.70 o 
   5   8   0      213.37      210.00      2.96 o 
   6   8   0      310.64      314.61      6.18 o 
   7   8   0       91.90       92.99      4.91 o 
   8   8   0       17.48       18.02      0.85 o 
   1   9   0      255.79      258.09      2.24 o 
   2   9   0        9.18       10.62      0.23 o 
   3   9   0      113.07      113.05      1.29 o 
   4   9   0       37.42       39.81      0.79 o 
   5   9   0       22.64       23.08      0.65 o 
   6   9   0        2.33        2.74      0.35 o 
   7   9   0       37.29       37.64      1.13 o 
   8   9   0        3.68        3.00      0.84 o 
   0  10   0      571.55      578.81      7.56 o 
   1  10   0      327.43      328.19      3.23 o 
   2  10   0      216.38      212.11      2.20 o 
   3  10   0      252.46      253.09      2.76 o 
   4  10   0      124.78      124.52      2.03 o 
   5  10   0      164.05      161.76      3.44 o 
   6  10   0      103.74      103.06      2.38 o 
   7  10   0      118.81      115.71      2.63 o 
   1  11   0      305.59      305.05      3.17 o 
   2  11   0       14.87       15.10      0.28 o 
   3  11   0      171.83      171.84      2.20 o 
   4  11   0       92.71       91.10      1.96 o 
   5  11   0      202.84      203.17      5.05 o 
   6  11   0       22.05       22.56      1.00 o 
   7  11   0       74.49       74.67      2.94 o 
   0  12   0     1196.11     1207.48     16.96 o 
   1  12   0      131.88      130.95      1.46 o 
   2  12   0       79.10       78.81      0.93 o 
   3  12   0      152.53      153.23      2.17 o 
   4  12   0      521.88      530.98      8.56 o 
   5  12   0       20.98       24.54      1.08 o 
   6  12   0        7.41        7.07      0.75 o 
   1  13   0       53.83       56.42      0.74 o 
   2  13   0       84.30       85.50      1.02 o 
   3  13   0       28.53       28.52      0.61 o 
   4  13   0      106.20      110.00      2.08 o 
   5  13   0       24.96       27.93      1.83 o 
   6  13   0       43.09       42.68      1.97 o 
   0  14   0      107.30      104.19      1.92 o 
   1  14   0       52.62       51.14      0.77 o 
   2  14   0       58.34       60.55      0.87 o 
   3  14   0       85.09       91.45      1.60 o 
   4  14   0       47.66       47.53      1.08 o 
   5  14   0       38.33       38.14      1.13 o 
   1  15   0       48.71       51.45      0.79 o 
   2  15   0        0.65        1.25      0.22 o 
   3  15   0       28.17       29.07      0.80 o 
   4  15   0        5.19        5.42      0.43 o 
   0  16   0      129.42      134.90      3.93 o 
   1  16   0       42.42       43.80      0.79 o 
   2  16   0        9.49       10.99      1.04 o 
  -2 -16   1       16.05       15.26      1.13 o 
  -1 -16   1       76.20       71.93      2.90 o 
   0 -16   1       16.43       16.81      1.22 o 
   1 -16   1        6.94        6.27      0.76 o 
   2 -16   1       51.97       51.03      2.25 o 
  -4 -15   1       43.07       41.73      1.33 o 
  -3 -15   1       35.76       35.68      1.71 o 
  -2 -15   1      336.09      330.30     11.02 o 
  -1 -15   1       11.21       10.66      0.67 o 
   0 -15   1       51.57       51.78      1.58 o 
   1 -15   1      132.87      126.73      4.60 o 
   2 -15   1      234.88      238.81      8.13 o 
   3 -15   1        5.30        5.31      0.61 o 
   4 -15   1        7.75        9.48      1.50 o 
  -5 -14   1      121.35      120.47      3.16 o 
  -4 -14   1       27.38       25.59      0.60 o 
  -3 -14   1       69.56       70.01      1.89 o 
  -2 -14   1       44.63       41.02      1.81 o 
  -1 -14   1      422.37      418.36      9.76 o 
   0 -14   1       17.37       17.04      0.76 o 
   1 -14   1       85.19       83.99      3.19 o 
   2 -14   1      156.49      150.66      3.81 o 
   3 -14   1      300.92      295.50      7.34 o 
   4 -14   1       13.16       12.16      1.45 o 
   5 -14   1        4.20        4.39      0.45 o 
  -6 -13   1       24.94       25.04      0.97 o 
  -5 -13   1       78.03       77.89      2.17 o 
  -4 -13   1       29.64       31.00      0.68 o 
  -3 -13   1       23.89       22.71      1.08 o 
  -2 -13   1      116.25      113.69      2.07 o 
  -1 -13   1      170.26      164.56      4.36 o 
   0 -13   1       56.69       53.04      1.33 o 
   1 -13   1       67.09       68.71      1.39 o 
   2 -13   1       89.93       87.26      2.34 o 
   3 -13   1       11.06        9.50      0.47 o 
   4 -13   1       12.11       12.69      0.67 o 
   5 -13   1       59.46       57.42      1.69 o 
  -6 -12   1        5.07        3.45      0.39 o 
  -5 -12   1       54.25       55.47      1.63 o 
  -4 -12   1       94.46       96.93      1.70 o 
  -3 -12   1      217.70      209.79      3.59 o 
  -2 -12   1       24.12       21.06      0.52 o 
  -1 -12   1       11.74        9.81      0.49 o 
   0 -12   1      182.43      180.55      2.83 o 
   1 -12   1      152.76      150.57      2.68 o 
   2 -12   1        8.09        7.67      0.49 o 
   3 -12   1       35.23       33.91      1.34 o 
   4 -12   1      144.15      138.47      3.49 o 
   5 -12   1       82.49       81.67      2.60 o 
   6 -12   1       46.55       47.13      1.43 o 
  -7 -11   1       12.97       13.76      0.89 o 
  -6 -11   1       44.22       43.77      1.35 o 
  -5 -11   1      227.42      227.32      5.51 o 
  -4 -11   1      148.35      145.64      2.22 o 
  -3 -11   1       45.24       45.39      0.85 o 
  -2 -11   1       20.53       20.21      0.74 o 
  -1 -11   1      586.25      563.22      8.35 o 
   0 -11   1      202.54      194.46      3.04 o 
   1 -11   1        5.61        5.61      0.44 o 
   2 -11   1       69.06       69.85      1.24 o 
   3 -11   1      238.38      228.88      3.56 o 
   4 -11   1      155.79      154.87      3.33 o 
   5 -11   1       45.19       44.38      2.14 o 
   6 -11   1       39.55       36.09      1.40 o 
   7 -11   1       17.77       18.43      0.77 o 
  -7 -10   1        7.45        7.40      0.60 o 
  -6 -10   1        0.27        1.59      0.33 o 
  -5 -10   1       61.15       62.64      1.55 o 
  -4 -10   1      126.23      124.93      1.81 o 
  -3 -10   1       29.10       27.99      0.56 o 
  -2 -10   1      285.78      273.76      3.54 o 
  -1 -10   1      458.90      453.54      5.64 o 
   0 -10   1      204.73      205.52      2.73 o 
   1 -10   1       78.34       78.79      1.14 o 
   2 -10   1      386.71      376.98      5.16 o 
   3 -10   1      602.95      591.62      7.90 o 
   4 -10   1       10.43        9.88      0.60 o 
   5 -10   1        0.61        1.78      0.81 o 
   6 -10   1      161.31      159.59      3.44 o 
   7 -10   1       99.20      100.46      2.60 o 
  -8  -9   1       19.30       20.03      0.81 o 
  -7  -9   1       18.14       18.52      0.75 o 
  -6  -9   1      754.32      765.51     17.72 o 
  -5  -9   1      210.27      211.29      4.17 o 
  -4  -9   1      365.04      356.98      4.84 o 
  -3  -9   1      157.95      158.18      2.27 o 
  -2  -9   1     2376.28     2351.29     29.11 o 
  -1  -9   1      350.25      341.81      3.48 o 
   0  -9   1      301.00      293.29      3.36 o 
   1  -9   1      395.94      389.44      4.93 o 
   2  -9   1      900.83      894.14     11.96 o 
   3  -9   1       15.78       16.01      0.46 o 
   4  -9   1       34.68       34.30      0.70 o 
   5  -9   1      557.67      550.79      9.34 o 
   6  -9   1      159.52      156.43      3.33 o 
   7  -9   1       84.34       84.09      2.20 o 
   8  -9   1       16.31       16.21      0.66 o 
  -8  -8   1      124.81      126.58      3.19 o 
  -7  -8   1       13.75       14.24      0.75 o 
  -6  -8   1       37.65       38.74      1.25 o 
  -5  -8   1      310.54      301.36      5.83 o 
  -4  -8   1      139.35      132.32      1.98 o 
  -3  -8   1      224.01      208.84      2.72 o 
  -2  -8   1      542.25      529.16      5.39 o 
  -1  -8   1     2600.20     2634.29     24.31 o 
   0  -8   1       47.09       45.09      0.58 o 
   1  -8   1      480.40      470.30      4.26 o 
   2  -8   1      950.11      948.56      9.51 o 
   3  -8   1     1934.70     1906.19     19.98 o 
   4  -8   1       85.18       80.57      1.16 o 
   5  -8   1       96.26       94.24      1.39 o 
   6  -8   1      176.98      174.37      4.80 o 
   7  -8   1      157.99      155.38      5.79 o 
   8  -8   1        6.10        6.50      0.43 o 
  -8  -7   1       80.01       80.17      2.74 o 
  -7  -7   1       47.75       44.77      1.29 o 
  -6  -7   1      130.49      131.58      2.29 o 
  -5  -7   1      403.29      400.93      6.11 o 
  -4  -7   1      114.70      117.58      1.36 o 
  -3  -7   1      134.18      135.31      1.40 o 
  -2  -7   1      533.95      513.94      4.63 o 
  -1  -7   1      808.38      816.06      7.07 o 
   0  -7   1      471.46      474.09      4.33 o 
   1  -7   1      464.31      456.84      3.86 o 
   2  -7   1       96.82       97.30      0.99 o 
   3  -7   1       15.27       16.15      0.25 o 
   4  -7   1      187.86      187.24      2.46 o 
   5  -7   1      517.37      511.93      7.79 o 
   6  -7   1       39.59       41.79      0.86 o 
   7  -7   1        3.23        4.23      0.74 o 
   8  -7   1       33.33       34.42      1.45 o 
  -9  -6   1       22.29       23.64      0.85 o 
  -8  -6   1       93.15       94.80      2.43 o 
  -7  -6   1      215.48      215.75      5.15 o 
  -6  -6   1        2.60        3.94      0.46 o 
  -5  -6   1       93.61       95.19      1.33 o 
  -4  -6   1      446.10      443.18      4.25 o 
  -3  -6   1      833.76      852.00      8.74 o 
  -2  -6   1      304.88      306.18      2.78 o 
  -1  -6   1      225.62      228.02      2.03 o 
   0  -6   1      752.93      775.60      6.64 o 
   1  -6   1      221.25      210.76      1.76 o 
   2  -6   1       10.66       11.42      0.17 o 
   3  -6   1      242.55      234.71      3.08 o 
   4  -6   1      629.63      632.19      7.55 o 
   5  -6   1      242.68      238.63      3.69 o 
   6  -6   1       69.53       69.52      1.19 o 
   7  -6   1       15.81       17.23      0.45 o 
   8  -6   1      165.89      170.77      4.60 o 
  -9  -5   1       43.63       42.69      1.81 o 
  -8  -5   1       99.24       97.35      3.66 o 
  -7  -5   1       40.00       42.29      1.30 o 
  -6  -5   1      225.54      225.96      3.16 o 
  -5  -5   1      943.83      926.32     11.02 o 
  -4  -5   1      430.52      430.25      4.03 o 
  -3  -5   1      160.02      160.81      1.54 o 
  -2  -5   1      166.07      171.11      1.58 o 
  -1  -5   1     2932.98     3130.50     27.17 o 
   0  -5   1      692.26      704.16      5.51 o 
   1  -5   1       16.47       17.55      0.23 o 
   2  -5   1      172.26      171.89      1.64 o 
   3  -5   1      551.67      569.49      6.70 o 
   4  -5   1      788.07      775.49      8.72 o 
   5  -5   1      435.20      431.52      6.05 o 
   6  -5   1      190.94      188.89      2.71 o 
   7  -5   1       50.79       48.58      0.80 o 
   8  -5   1       37.16       39.80      0.82 o 
   9  -5   1       41.04       41.27      1.63 o 
  -9  -4   1       17.51       18.38      0.70 o 
  -8  -4   1      231.16      233.08      4.66 o 
  -7  -4   1        6.04        6.98      0.52 o 
  -6  -4   1       25.11       24.59      0.42 o 
  -5  -4   1       43.65       44.71      0.60 o 
  -4  -4   1      232.93      229.21      2.26 o 
  -3  -4   1      213.74      223.22      1.94 o 
  -2  -4   1     2686.67     2723.26     22.98 o 
  -1  -4   1     2231.47     2360.57     18.92 o 
   0  -4   1      782.63      851.51      6.42 o 
   1  -4   1      226.48      233.66      1.97 o 
   2  -4   1     1925.63     1960.01     20.65 o 
   3  -4   1     2426.03     2307.65     34.85 o 
   4  -4   1       29.67       29.55      0.64 o 
   5  -4   1       63.67       64.48      0.99 o 
   6  -4   1      314.45      316.00      4.43 o 
   7  -4   1      269.60      272.38      3.85 o 
   8  -4   1       12.65       12.81      0.33 o 
   9  -4   1       66.12       69.75      1.41 o 
  -9  -3   1       50.79       55.31      1.30 o 
  -8  -3   1       92.85      100.39      1.84 o 
  -7  -3   1       27.75       27.68      0.56 o 
  -6  -3   1     2204.28     2284.09     29.49 o 
  -5  -3   1      828.30      823.06      8.34 o 
  -4  -3   1      938.72      899.44      8.85 o 
  -3  -3   1      261.27      276.65      2.44 o 
  -2  -3   1    10651.86     9490.06    156.47 o 
  -1  -3   1     7014.18     6808.30     79.34 o 
   0  -3   1     1682.46     1852.55     15.92 o 
   1  -3   1       19.22       16.78      0.20 o 
   2  -3   1     1867.55     1802.65     22.22 o 
   3  -3   1       42.49       46.22      0.60 o 
   4  -3   1       95.47       93.09      1.16 o 
   5  -3   1     1295.54     1282.22     18.05 o 
   6  -3   1      477.85      466.49      6.48 o 
   7  -3   1       89.03       89.71      1.37 o 
   8  -3   1       11.10       11.28      0.37 o 
   9  -3   1      262.64      276.38      4.63 o 
  -9  -2   1       37.62       38.13      0.97 o 
  -8  -2   1      298.25      316.12      4.87 o 
  -7  -2   1        2.03        2.56      0.20 o 
  -6  -2   1      132.90      133.97      1.95 o 
  -5  -2   1      152.86      157.50      1.66 o 
  -4  -2   1      457.13      454.23      4.20 o 
  -3  -2   1       29.76       30.93      0.32 o 
  -2  -2   1     4336.48     4041.59     74.17 o 
  -1  -2   1     6943.23     6481.58     67.13 o 
   0  -2   1      114.18      106.68      0.80 o 
   1  -2   1      630.57      712.62      6.13 o 
   2  -2   1     3185.99     3066.57     70.80 o 
   3  -2   1     4458.61     4008.19     60.74 o 
   4  -2   1       98.20       97.70      1.13 o 
   5  -2   1      222.30      225.92      2.93 o 
   6  -2   1      295.42      294.06      3.85 o 
   7  -2   1      341.83      338.19      4.73 o 
   8  -2   1        9.55        9.97      0.61 o 
   9  -2   1       75.71       75.88      1.34 o 
  -9  -1   1       48.88       47.03      2.21 o 
  -8  -1   1      128.36      127.17      2.06 o 
  -7  -1   1       84.02       83.63      1.19 o 
  -6  -1   1      321.76      328.23      4.60 o 
  -5  -1   1     1100.68     1073.39      9.79 o 
  -4  -1   1      417.84      414.92      3.68 o 
  -3  -1   1      291.69      319.22      2.92 o 
  -2  -1   1      753.08      736.19      6.13 o 
  -1  -1   1     3121.62     2899.86     46.77 o 
   0  -1   1      609.25      691.93      7.24 o 
   1  -1   1     1123.45     1126.98     15.73 o 
   2  -1   1      280.64      306.01      3.68 o 
   3  -1   1      155.06      137.96      1.44 o 
   4  -1   1     1042.30     1018.80     19.67 o 
   5  -1   1     1198.66     1174.71     13.32 o 
   6  -1   1      129.65      130.92      1.76 o 
   7  -1   1       30.92       29.91      0.55 o 
   8  -1   1       74.75       76.13      1.50 o 
   9  -1   1       77.82       81.03      1.41 o 
  -9   0   1       37.18       37.76      1.26 o 
  -8   0   1      152.12      154.62      2.81 o 
  -7   0   1      247.86      251.59      3.31 o 
  -6   0   1        3.36        2.92      0.21 o 
  -5   0   1       71.89       66.23      0.72 o 
  -4   0   1     1217.90     1215.70     11.14 o 
  -3   0   1     1275.63     1193.75     13.68 o 
  -2   0   1     1323.32     1385.29     18.57 o 
  -1   0   1     1697.95     1529.80     19.80 o 
   0   0   1     1502.45     1561.18     28.72 o 
   1   0   1       61.97       46.86      0.84 o 
   2   0   1       17.85       21.88      0.36 o 
   3   0   1      501.61      500.51      5.06 o 
   4   0   1     1224.83     1205.59     14.79 o 
   5   0   1      316.45      310.98      3.31 o 
   6   0   1       19.82       20.83      0.36 o 
   7   0   1       30.13       30.40      0.54 o 
   8   0   1      298.49      306.37      4.36 o 
   9   0   1      215.39      209.04      3.82 o 
  -9   1   1       44.54       41.48      1.36 o 
  -8   1   1      125.87      124.91      2.31 o 
  -7   1   1       90.29       88.70      1.36 o 
  -6   1   1      315.37      322.81      4.13 o 
  -5   1   1     1087.40     1060.41     10.73 o 
  -4   1   1      425.12      419.27      3.55 o 
  -3   1   1      310.88      341.34      3.00 o 
  -2   1   1      763.62      762.69      7.26 o 
  -1   1   1     3179.43     2875.18     48.08 o 
   0   1   1      637.79      740.62      8.26 o 
   1   1   1     1118.30     1085.81     13.69 o 
   2   1   1      294.82      320.64      3.47 o 
   3   1   1      162.66      147.88      1.53 o 
   4   1   1      998.77     1013.76     11.08 o 
   5   1   1     1190.02     1172.84     13.09 o 
   6   1   1      141.69      141.25      2.07 o 
   7   1   1       37.54       36.65      0.62 o 
   8   1   1       67.91       69.17      1.10 o 
   9   1   1       76.69       77.62      1.35 o 
  -9   2   1       38.80       39.48      1.32 o 
  -8   2   1      291.88      298.34      5.24 o 
  -7   2   1        2.64        2.60      0.16 o 
  -6   2   1      146.94      146.19      1.95 o 
  -5   2   1      147.57      153.23      1.47 o 
  -4   2   1      431.06      428.70      3.78 o 
  -3   2   1       26.39       27.76      0.34 o 
  -2   2   1     4367.24     4141.23     78.35 o 
  -1   2   1     6938.74     6289.91     69.12 o 
   0   2   1      123.55      115.21      0.86 o 
   1   2   1      623.81      699.71      6.01 o 
   2   2   1     3185.73     3059.13     51.69 o 
   3   2   1     4493.18     3955.98     76.55 o 
   4   2   1      121.57      120.95      2.49 o 
   5   2   1      208.35      213.16      2.43 o 
   6   2   1      283.01      284.10      4.08 o 
   7   2   1      345.69      344.91      5.37 o 
   8   2   1       12.52       10.97      0.35 o 
   9   2   1       73.24       72.57      1.28 o 
  -9   3   1       51.03       53.04      1.65 o 
  -8   3   1       90.30       92.47      1.77 o 
  -7   3   1       30.57       29.03      0.67 o 
  -6   3   1     2213.01     2260.53     30.90 o 
  -5   3   1      827.44      829.85      7.96 o 
  -4   3   1      927.24      908.90      8.31 o 
  -3   3   1      246.14      264.25      2.17 o 
  -2   3   1    10618.44     9105.81    190.57 o 
  -1   3   1     7017.75     6780.34     69.31 o 
   0   3   1     1678.28     1857.25     13.93 o 
   1   3   1       21.86       21.39      0.19 o 
   2   3   1     1892.62     1875.29     19.91 o 
   3   3   1       50.00       54.93      0.63 o 
   4   3   1       95.84       92.55      1.06 o 
   5   3   1     1297.44     1307.52     16.61 o 
   6   3   1      479.80      473.05      6.06 o 
   7   3   1       86.43       88.34      1.34 o 
   8   3   1        8.88        8.88      0.31 o 
   9   3   1      263.28      272.08      4.27 o 
  -9   4   1       16.18       15.29      0.77 o 
  -8   4   1      236.81      231.97      4.74 o 
  -7   4   1        7.84        8.21      0.55 o 
  -6   4   1       19.96       18.09      0.49 o 
  -5   4   1       42.65       44.10      0.54 o 
  -4   4   1      246.29      244.72      2.29 o 
  -3   4   1      221.82      233.93      1.77 o 
  -2   4   1     2690.23     2780.76     26.67 o 
  -1   4   1     2190.48     2288.50     18.71 o 
   0   4   1      737.91      803.12      6.01 o 
   1   4   1      211.75      216.86      1.62 o 
   2   4   1     1944.44     1998.09     21.84 o 
   3   4   1     2433.11     2405.11     30.60 o 
   4   4   1       19.08       18.35      0.26 o 
   5   4   1       72.01       71.38      1.01 o 
   6   4   1      324.76      323.78      4.19 o 
   7   4   1      268.37      272.32      3.91 o 
   8   4   1        8.04        8.24      0.34 o 
   9   4   1       69.04       69.26      1.25 o 
  -9   5   1       45.59       43.75      1.46 o 
  -8   5   1      102.28       96.20      2.66 o 
  -7   5   1       38.08       40.02      0.88 o 
  -6   5   1      230.02      229.93      3.18 o 
  -5   5   1      948.60      950.29      9.90 o 
  -4   5   1      407.74      415.82      3.70 o 
  -3   5   1      136.36      139.04      1.11 o 
  -2   5   1      162.40      167.05      1.27 o 
  -1   5   1     2951.40     3211.13     25.27 o 
   0   5   1      710.50      727.36      5.29 o 
   1   5   1       24.99       27.25      0.29 o 
   2   5   1      151.50      152.40      1.33 o 
   3   5   1      554.35      583.20      4.77 o 
   4   5   1      822.32      820.43      9.75 o 
   5   5   1      444.72      442.96      6.11 o 
   6   5   1      176.95      176.61      2.36 o 
   7   5   1       44.27       43.50      0.75 o 
   8   5   1       42.22       44.09      0.95 o 
   9   5   1       42.52       43.66      1.30 o 
  -9   6   1       21.46       22.75      1.74 o 
  -8   6   1       98.08       99.42      2.77 o 
  -7   6   1      221.64      220.76      5.54 o 
  -6   6   1        1.22        2.14      0.31 o 
  -5   6   1       88.57       91.75      1.17 o 
  -4   6   1      450.65      449.82      3.95 o 
  -3   6   1      822.77      851.49      6.71 o 
  -2   6   1      295.85      296.52      2.27 o 
  -1   6   1      221.02      224.53      1.95 o 
   0   6   1      751.96      773.28      5.65 o 
   1   6   1      218.44      210.26      1.65 o 
   2   6   1       14.90       17.10      0.22 o 
   3   6   1      255.10      251.99      2.26 o 
   4   6   1      644.02      656.34      8.43 o 
   5   6   1      243.54      238.15      3.37 o 
   6   6   1       58.47       57.96      0.88 o 
   7   6   1       14.12       15.02      0.45 o 
   8   6   1      171.01      173.36      3.15 o 
  -8   7   1       80.06       83.76      2.67 o 
  -7   7   1       54.44       51.24      1.33 o 
  -6   7   1      127.12      127.49      2.04 o 
  -5   7   1      395.38      392.90      4.95 o 
  -4   7   1      109.16      112.35      1.18 o 
  -3   7   1      131.49      134.90      1.17 o 
  -2   7   1      528.66      515.13      4.24 o 
  -1   7   1      837.71      870.29      6.68 o 
   0   7   1      502.67      515.36      3.93 o 
   1   7   1      472.22      468.70      3.62 o 
   2   7   1       82.68       82.48      0.71 o 
   3   7   1       23.04       24.57      0.30 o 
   4   7   1      186.93      186.14      2.29 o 
   5   7   1      514.87      510.74      7.65 o 
   6   7   1       38.36       38.44      0.77 o 
   7   7   1        5.25        6.15      0.34 o 
   8   7   1       30.41       31.45      1.13 o 
  -8   8   1      123.71      121.38      3.33 o 
  -7   8   1       14.65       14.55      0.66 o 
  -6   8   1       44.09       43.63      0.99 o 
  -5   8   1      308.37      298.83      5.09 o 
  -4   8   1      133.04      127.85      1.55 o 
  -3   8   1      226.01      215.04      2.13 o 
  -2   8   1      547.03      547.84      4.47 o 
  -1   8   1     2592.73     2666.82     21.49 o 
   0   8   1       40.21       40.57      0.39 o 
   1   8   1      464.41      458.23      3.63 o 
   2   8   1      944.56      970.54      8.30 o 
   3   8   1     1953.71     1986.83     21.04 o 
   4   8   1      101.73       95.26      1.43 o 
   5   8   1       87.06       85.54      1.48 o 
   6   8   1      167.75      163.98      2.94 o 
   7   8   1      161.24      160.06      4.15 o 
   8   8   1        8.04        8.43      0.42 o 
  -8   9   1       16.35       16.87      1.04 o 
  -7   9   1       21.08       22.16      1.26 o 
  -6   9   1      763.30      775.03     14.65 o 
  -5   9   1      209.80      209.55      3.70 o 
  -4   9   1      350.86      348.23      4.64 o 
  -3   9   1      146.90      149.95      1.59 o 
  -2   9   1     2362.04     2434.72     21.20 o 
  -1   9   1      358.07      353.54      3.12 o 
   0   9   1      301.87      295.80      2.44 o 
   1   9   1      398.73      400.11      3.34 o 
   2   9   1      908.58      927.59      8.18 o 
   3   9   1       17.93       18.39      0.35 o 
   4   9   1       37.50       37.32      0.76 o 
   5   9   1      563.06      565.53     10.76 o 
   6   9   1      160.50      161.54      3.39 o 
   7   9   1       79.70       82.55      2.39 o 
   8   9   1       13.95       14.59      0.56 o 
  -7  10   1        8.91        8.76      0.64 o 
  -6  10   1        0.42        1.19      0.37 o 
  -5  10   1       58.26       58.20      1.78 o 
  -4  10   1      124.96      123.64      2.22 o 
  -3  10   1       33.10       34.03      0.47 o 
  -2  10   1      296.24      293.24      2.87 o 
  -1  10   1      446.35      450.37      4.38 o 
   0  10   1      184.03      187.49      1.85 o 
   1  10   1       69.16       70.38      0.78 o 
   2  10   1      396.57      395.91      3.70 o 
   3  10   1      612.96      613.69      8.05 o 
   4  10   1        6.97        6.96      0.46 o 
   5  10   1        1.70        1.50      0.31 o 
   6  10   1      165.93      163.23      3.47 o 
   7  10   1       99.77      102.51      2.68 o 
  -7  11   1       13.28       14.08      1.00 o 
  -6  11   1       45.95       46.56      1.61 o 
  -5  11   1      226.79      227.71      5.75 o 
  -4  11   1      137.76      136.69      2.46 o 
  -3  11   1       35.38       35.89      0.49 o 
  -2  11   1       21.27       20.55      0.34 o 
  -1  11   1      600.54      598.34      5.78 o 
   0  11   1      208.89      203.47      2.17 o 
   1  11   1        2.57        2.62      0.20 o 
   2  11   1       61.93       63.22      0.76 o 
   3  11   1      241.66      236.35      3.57 o 
   4  11   1      162.28      164.41      4.15 o 
   5  11   1       47.99       48.02      1.57 o 
   6  11   1       35.52       34.60      0.90 o 
   7  11   1       15.78       16.98      0.66 o 
  -6  12   1        5.45        4.28      0.62 o 
  -5  12   1       49.72       52.17      1.30 o 
  -4  12   1       92.21       94.76      1.81 o 
  -3  12   1      217.93      220.43      2.45 o 
  -2  12   1       28.02       25.85      0.41 o 
  -1  12   1        8.24        7.80      0.35 o 
   0  12   1      178.68      182.17      1.89 o 
   1  12   1      152.87      156.48      1.71 o 
   2  12   1       11.08       10.76      0.32 o 
   3  12   1       40.17       38.42      0.80 o 
   4  12   1      148.91      150.04      2.72 o 
   5  12   1       81.95       85.48      1.95 o 
   6  12   1       40.67       41.00      1.29 o 
  -6  13   1       24.76       24.30      1.38 o 
  -5  13   1       76.93       80.71      1.97 o 
  -4  13   1       27.21       28.64      0.85 o 
  -3  13   1       21.37       20.62      0.52 o 
  -2  13   1      114.94      118.06      1.33 o 
  -1  13   1      177.29      179.27      2.17 o 
   0  13   1       62.76       63.41      0.85 o 
   1  13   1       66.91       68.86      0.86 o 
   2  13   1       83.33       87.39      1.24 o 
   3  13   1       13.49       12.63      0.46 o 
   4  13   1       14.91       16.73      1.09 o 
   5  13   1       58.89       61.30      1.52 o 
  -5  14   1      122.03      127.57      2.88 o 
  -4  14   1       27.98       28.86      0.89 o 
  -3  14   1       69.84       72.97      1.28 o 
  -2  14   1       46.34       48.14      0.79 o 
  -1  14   1      422.56      436.72      4.96 o 
   0  14   1       14.67       15.27      0.37 o 
   1  14   1       79.29       81.41      1.04 o 
   2  14   1      154.47      162.86      2.30 o 
   3  14   1      304.71      316.04      4.73 o 
   4  14   1       17.05       16.94      0.72 o 
   5  14   1        2.72        3.35      0.38 o 
  -4  15   1       38.88       38.55      1.06 o 
  -3  15   1       32.65       35.86      0.81 o 
  -2  15   1      332.87      352.79      4.66 o 
  -1  15   1       12.97       13.37      0.48 o 
   0  15   1       51.82       55.28      0.84 o 
   1  15   1      134.38      139.08      1.86 o 
   2  15   1      233.83      246.87      3.67 o 
   3  15   1        4.39        5.52      0.57 o 
   4  15   1        9.30       10.60      0.62 o 
  -2  16   1       17.55       19.72      0.64 o 
  -1  16   1       74.42       76.70      1.21 o 
   0  16   1       13.12       14.18      0.43 o 
   1  16   1        5.18        4.65      0.30 o 
   2  16   1       53.21       56.08      1.65 o 
  -2 -16   2       14.77       14.38      1.10 o 
  -1 -16   2        6.10        5.76      0.77 o 
   0 -16   2       11.90       11.72      1.10 o 
   1 -16   2        7.09        7.98      0.84 o 
   2 -16   2       20.16       21.96      1.36 o 
  -4 -15   2        3.58        3.13      0.27 o 
  -3 -15   2       32.38       33.14      1.61 o 
  -2 -15   2      116.15      113.41      4.14 o 
  -1 -15   2       68.76       65.77      1.90 o 
   0 -15   2       33.99       34.39      1.75 o 
   1 -15   2       48.57       47.93      2.13 o 
   2 -15   2      114.98      112.80      4.15 o 
   3 -15   2       56.06       57.01      3.12 o 
  -5 -14   2       49.95       54.19      1.60 o 
  -4 -14   2        3.13        3.28      0.26 o 
  -3 -14   2       74.94       80.18      2.12 o 
  -2 -14   2       40.41       39.13      1.29 o 
  -1 -14   2       16.95       18.84      0.83 o 
   0 -14   2       23.67       23.96      1.37 o 
   1 -14   2       31.73       31.82      1.56 o 
   2 -14   2        8.76        9.78      0.61 o 
   3 -14   2        2.20        1.67      0.36 o 
   4 -14   2        3.69        3.28      0.89 o 
  -6 -13   2       77.79       74.26      2.11 o 
  -5 -13   2       27.63       28.55      0.85 o 
  -4 -13   2       39.74       39.34      0.83 o 
  -3 -13   2      322.81      312.66      7.16 o 
  -2 -13   2       91.44       88.11      1.86 o 
  -1 -13   2       12.36       11.55      0.71 o 
   0 -13   2       92.05       89.30      2.00 o 
   1 -13   2      342.82      331.47      6.54 o 
   2 -13   2       48.90       46.23      2.10 o 
   3 -13   2       52.22       49.42      1.48 o 
   4 -13   2      151.36      145.37      3.67 o 
   5 -13   2      156.17      152.01      5.34 o 
  -6 -12   2       57.56       54.98      1.73 o 
  -5 -12   2        8.81        8.19      0.49 o 
  -4 -12   2      214.38      208.98      4.07 o 
  -3 -12   2        4.86        4.75      0.27 o 
  -2 -12   2      158.07      156.65      2.72 o 
  -1 -12   2       90.39       88.36      1.97 o 
   0 -12   2      280.67      271.09      4.14 o 
   1 -12   2      186.11      181.47      3.71 o 
   2 -12   2      172.55      164.50      2.85 o 
   3 -12   2      175.40      169.31      4.18 o 
   4 -12   2      100.64      100.52      2.31 o 
   5 -12   2      141.93      141.27      3.13 o 
   6 -12   2       27.84       28.17      0.99 o 
  -7 -11   2      134.24      132.74      3.41 o 
  -6 -11   2       79.63       75.39      2.08 o 
  -5 -11   2       16.12       15.04      0.57 o 
  -4 -11   2       74.12       76.73      1.46 o 
  -3 -11   2      825.93      806.02     11.65 o 
  -2 -11   2      215.32      204.12      3.10 o 
  -1 -11   2       25.78       26.33      0.61 o 
   0 -11   2      238.42      237.74      3.64 o 
   1 -11   2      921.14      905.72     13.54 o 
   2 -11   2      138.10      128.85      2.10 o 
   3 -11   2        1.19        1.14      0.21 o 
   4 -11   2      246.17      241.75      5.01 o 
   5 -11   2      142.69      139.93      3.06 o 
   6 -11   2        2.39        2.45      0.33 o 
  -7 -10   2       45.04       46.59      1.46 o 
  -6 -10   2       36.48       36.16      1.17 o 
  -5 -10   2       11.02       11.10      0.33 o 
  -4 -10   2       30.95       31.06      0.61 o 
  -3 -10   2       49.82       49.39      0.89 o 
  -2 -10   2      149.85      146.33      2.10 o 
  -1 -10   2       41.23       40.09      0.64 o 
   0 -10   2       41.17       42.27      0.77 o 
   1 -10   2      107.75      106.36      1.77 o 
   2 -10   2      161.52      158.32      2.51 o 
   3 -10   2       19.83       18.59      0.55 o 
   4 -10   2      218.04      212.59      3.77 o 
   5 -10   2       10.61       10.13      0.48 o 
   6 -10   2       94.82       91.20      2.36 o 
   7 -10   2        2.73        2.67      0.31 o 
  -8  -9   2       15.32       14.32      0.70 o 
  -7  -9   2       31.52       31.02      1.05 o 
  -6  -9   2      309.42      304.98      7.25 o 
  -5  -9   2      280.45      271.95      3.97 o 
  -4  -9   2        6.92        7.17      0.23 o 
  -3  -9   2      254.78      249.37      3.48 o 
  -2  -9   2      977.87      976.47     11.35 o 
  -1  -9   2      285.42      277.71      3.15 o 
   0  -9   2       62.67       65.59      1.06 o 
   1  -9   2      212.16      212.37      2.76 o 
   2  -9   2     1154.02     1149.08     14.36 o 
   3  -9   2      471.24      469.64      6.62 o 
   4  -9   2      134.75      132.53      2.17 o 
   5  -9   2       62.71       60.63      1.26 o 
   6  -9   2      154.61      157.10      2.92 o 
   7  -9   2      120.55      123.35      3.07 o 
  -8  -8   2        0.20        0.46      0.60 o 
  -7  -8   2      280.91      279.67      6.67 o 
  -6  -8   2       61.82       59.12      1.63 o 
  -5  -8   2      217.70      216.43      3.18 o 
  -4  -8   2       61.11       61.08      0.92 o 
  -3  -8   2      177.67      174.62      2.31 o 
  -2  -8   2      233.35      231.00      2.50 o 
  -1  -8   2       51.13       52.26      0.62 o 
   0  -8   2       58.12       57.55      0.65 o 
   1  -8   2       92.65       90.05      0.98 o 
   2  -8   2       37.34       38.04      0.51 o 
   3  -8   2       22.18       22.30      0.40 o 
   4  -8   2       53.07       53.89      0.76 o 
   5  -8   2       19.49       20.57      0.48 o 
   6  -8   2       28.73       29.86      0.72 o 
   7  -8   2       34.92       36.80      0.92 o 
   8  -8   2        3.53        2.96      0.55 o 
  -8  -7   2       32.39       35.58      1.13 o 
  -7  -7   2      258.52      256.23      6.12 o 
  -6  -7   2       95.92       92.83      1.95 o 
  -5  -7   2       28.71       29.37      0.64 o 
  -4  -7   2      570.66      567.50      7.40 o 
  -3  -7   2     2548.54     2514.02     28.07 o 
  -2  -7   2      106.95      113.77      1.19 o 
  -1  -7   2      129.18      122.59      1.23 o 
   0  -7   2      979.68      970.02      8.41 o 
   1  -7   2     1916.99     1962.58     17.48 o 
   2  -7   2       72.85       73.39      0.77 o 
   3  -7   2      188.34      192.21      2.15 o 
   4  -7   2      872.60      858.82     10.99 o 
   5  -7   2      436.40      432.88      6.60 o 
   6  -7   2       24.04       24.01      0.52 o 
   7  -7   2      114.32      117.27      2.12 o 
   8  -7   2      236.55      242.91      6.98 o 
  -9  -6   2       11.20       11.40      0.60 o 
  -8  -6   2      239.26      246.44      5.90 o 
  -7  -6   2      161.08      159.43      3.89 o 
  -6  -6   2      246.22      241.13      4.07 o 
  -5  -6   2       51.61       48.31      0.84 o 
  -4  -6   2      792.00      763.77      7.85 o 
  -3  -6   2        4.32        5.27      0.15 o 
  -2  -6   2      484.15      476.98      4.29 o 
  -1  -6   2      371.35      368.97      3.36 o 
   0  -6   2      960.59      975.36      8.39 o 
   1  -6   2     1166.67     1165.05     10.32 o 
   2  -6   2      473.09      461.54      4.15 o 
   3  -6   2      908.52      884.26      8.60 o 
   4  -6   2      474.49      468.10      6.08 o 
   5  -6   2      484.62      483.96      7.33 o 
   6  -6   2       92.94       91.25      1.50 o 
   7  -6   2      100.92      102.13      1.54 o 
   8  -6   2        6.07        8.07      0.39 o 
  -9  -5   2       22.11       23.99      0.87 o 
  -8  -5   2       61.06       60.82      1.67 o 
  -7  -5   2      403.24      400.24      7.63 o 
  -6  -5   2      154.38      149.58      2.37 o 
  -5  -5   2       78.48       73.86      0.99 o 
  -4  -5   2      479.92      483.53      4.49 o 
  -3  -5   2     4176.63     4192.66     46.27 o 
  -2  -5   2      790.68      848.40      7.65 o 
  -1  -5   2      141.68      134.46      1.23 o 
   0  -5   2      570.03      532.43      4.31 o 
   1  -5   2     4004.73     4170.94     34.17 o 
   2  -5   2      659.75      644.28      6.00 o 
   3  -5   2       61.02       67.76      0.74 o 
   4  -5   2      832.58      813.12     10.46 o 
   5  -5   2      393.03      387.42      5.43 o 
   6  -5   2        2.64        3.75      0.28 o 
   7  -5   2      126.81      131.19      1.75 o 
   8  -5   2      388.98      386.50      7.90 o 
  -9  -4   2        0.76        1.29      0.42 o 
  -8  -4   2       16.73       17.69      1.06 o 
  -7  -4   2      250.27      246.72      3.75 o 
  -6  -4   2      137.01      134.63      1.95 o 
  -5  -4   2       95.88       93.73      1.18 o 
  -4  -4   2      114.42      112.06      1.10 o 
  -3  -4   2      143.77      138.93      1.25 o 
  -2  -4   2      419.56      419.74      3.76 o 
  -1  -4   2       61.44       60.52      0.59 o 
   0  -4   2      147.47      147.56      1.18 o 
   1  -4   2      298.60      296.81      2.39 o 
   2  -4   2      349.18      349.81      3.25 o 
   3  -4   2      320.18      311.13      3.29 o 
   4  -4   2      773.28      740.89      8.89 o 
   5  -4   2       71.55       71.44      1.07 o 
   6  -4   2      233.85      233.40      3.57 o 
   7  -4   2       27.36       26.28      0.54 o 
   8  -4   2       88.12       88.42      2.31 o 
   9  -4   2       21.60       21.08      0.58 o 
  -9  -3   2      237.96      248.93      4.94 o 
  -8  -3   2       10.03       12.43      0.56 o 
  -7  -3   2       38.67       43.58      1.74 o 
  -6  -3   2      844.37      851.18     10.74 o 
  -5  -3   2     1070.81     1036.85     10.06 o 
  -4  -3   2       18.00       17.41      0.35 o 
  -3  -3   2      947.32      964.75      8.24 o 
  -2  -3   2     6509.93     6472.72     65.71 o 
  -1  -3   2     1009.60     1027.11      9.55 o 
   0  -3   2     5082.45     5632.58     56.40 o 
   1  -3   2      261.50      272.91      2.62 o 
   2  -3   2     7154.14     6535.96    124.62 o 
   3  -3   2     2262.60     2249.90     36.92 o 
   4  -3   2       77.51       77.93      0.92 o 
   5  -3   2       90.95       93.17      1.29 o 
   6  -3   2      561.04      548.75      8.48 o 
   7  -3   2      372.21      371.65      7.21 o 
   8  -3   2      104.59      100.07      1.77 o 
   9  -3   2        5.99        6.66      0.32 o 
  -9  -2   2        6.41        6.81      0.42 o 
  -8  -2   2        7.65        8.32      0.47 o 
  -7  -2   2      510.71      519.74      8.83 o 
  -6  -2   2      187.69      178.85      2.21 o 
  -5  -2   2      291.56      271.88      2.92 o 
  -4  -2   2      302.65      292.96      2.51 o 
  -3  -2   2      131.24      125.57      1.05 o 
  -2  -2   2      294.75      320.43      2.65 o 
  -1  -2   2      171.83      195.47      1.67 o 
   0  -2   2       59.95       57.26      0.44 o 
   1  -2   2      132.57      143.11      1.40 o 
   2  -2   2      171.49      177.75      2.16 o 
   3  -2   2      430.94      444.92      5.52 o 
   4  -2   2      593.33      576.70      7.82 o 
   5  -2   2      151.41      149.44      1.95 o 
   6  -2   2      171.78      171.31      2.71 o 
   7  -2   2       87.60       88.23      1.35 o 
   8  -2   2       30.69       31.56      0.82 o 
   9  -2   2       11.07       10.92      0.56 o 
  -9  -1   2       40.67       39.30      1.03 o 
  -8  -1   2       87.93       89.44      1.93 o 
  -7  -1   2      542.67      565.88      9.60 o 
  -6  -1   2       84.05       86.96      1.05 o 
  -5  -1   2       17.42       18.76      0.35 o 
  -4  -1   2     1541.09     1583.39     14.32 o 
  -3  -1   2     8602.92     7462.34     79.41 o 
  -2  -1   2      200.03      187.46      1.61 o 
  -1  -1   2      588.93      613.91      5.22 o 
   0  -1   2     2776.12     2789.95     78.91 o 
   1  -1   2     6756.35     6776.27    171.63 o 
   2  -1   2      159.91      134.30      2.45 o 
   3  -1   2      250.93      258.72      5.74 o 
   4  -1   2     1730.91     1702.39     22.67 o 
   5  -1   2      582.23      594.10     10.19 o 
   6  -1   2       13.70       13.12      0.28 o 
   7  -1   2      193.23      196.20      2.81 o 
   8  -1   2      513.99      515.70      7.27 o 
   9  -1   2       77.17       74.58      1.38 o 
  -9   0   2        8.41       11.51      1.04 o 
  -8   0   2      377.74      392.12      7.59 o 
  -7   0   2      310.97      326.05      5.01 o 
  -6   0   2      369.52      372.42      4.17 o 
  -5   0   2       28.72       24.00      0.34 o 
  -4   0   2     1316.08     1330.21     11.67 o 
  -3   0   2       15.44       14.54      0.21 o 
  -2   0   2      828.46      872.96      7.29 o 
  -1   0   2     1251.17     1208.64     15.51 o 
   0   0   2     1684.77     1838.36     26.42 o 
   1   0   2     4978.31     4224.54    244.25 o 
   2   0   2      615.26      572.99      8.50 o 
   3   0   2     1829.81     1805.91     27.56 o 
   4   0   2      960.64      902.08     11.63 o 
   5   0   2      731.59      742.65      9.93 o 
   6   0   2      135.02      128.37      1.72 o 
   7   0   2       90.56       90.84      1.35 o 
   8   0   2        8.74        8.41      0.27 o 
   9   0   2       62.46       63.04      1.00 o 
  -9   1   2       41.13       41.36      1.39 o 
  -8   1   2       83.46       84.15      2.34 o 
  -7   1   2      540.21      558.06      8.46 o 
  -6   1   2       90.18       91.62      1.05 o 
  -5   1   2       26.58       27.62      0.38 o 
  -4   1   2     1550.82     1611.44     14.40 o 
  -3   1   2     8562.64     7489.53    132.52 o 
  -2   1   2      152.56      142.75      1.15 o 
  -1   1   2      579.31      614.26      4.98 o 
   0   1   2     2748.53     2842.18     66.36 o 
   1   1   2     6757.98     7005.90    181.14 o 
   2   1   2      145.25      120.92      2.35 o 
   3   1   2      265.72      279.29      4.96 o 
   4   1   2     1747.54     1668.00     37.66 o 
   5   1   2      582.00      600.58     11.24 o 
   6   1   2        7.69        7.71      0.27 o 
   7   1   2      202.74      204.17      2.91 o 
   8   1   2      514.59      511.39      7.16 o 
   9   1   2       69.62       66.91      0.97 o 
  -9   2   2        5.65        5.89      0.52 o 
  -8   2   2        9.00        8.27      1.00 o 
  -7   2   2      507.00      507.11      8.74 o 
  -6   2   2      186.19      177.50      1.95 o 
  -5   2   2      288.06      269.17      2.42 o 
  -4   2   2      301.77      294.03      2.52 o 
  -3   2   2      125.27      120.56      0.95 o 
  -2   2   2      304.40      334.07      2.52 o 
  -1   2   2      176.89      202.15      1.60 o 
   0   2   2       62.37       60.63      0.49 o 
   1   2   2      130.71      142.23      1.40 o 
   2   2   2      170.13      176.80      1.81 o 
   3   2   2      429.99      436.32      6.56 o 
   4   2   2      599.37      598.08      9.10 o 
   5   2   2      150.52      153.29      2.37 o 
   6   2   2      172.79      171.00      2.48 o 
   7   2   2       85.63       84.76      1.27 o 
   8   2   2       31.74       32.14      0.64 o 
   9   2   2       11.15       11.04      0.32 o 
  -9   3   2      242.88      244.88      6.15 o 
  -8   3   2       12.84       13.91      0.71 o 
  -7   3   2       34.53       35.49      1.30 o 
  -6   3   2      833.13      842.56      9.73 o 
  -5   3   2     1073.02     1075.25      9.80 o 
  -4   3   2       10.64        9.43      0.13 o 
  -3   3   2      940.73      974.94      7.59 o 
  -2   3   2     6538.62     6319.08     77.00 o 
  -1   3   2     1045.66     1073.54      8.73 o 
   0   3   2     5056.81     5494.07     78.35 o 
   1   3   2      286.56      305.11      3.01 o 
   2   3   2     7177.04     6906.25     70.91 o 
   3   3   2     2253.98     2280.98     29.21 o 
   4   3   2       61.24       63.84      0.84 o 
   5   3   2       85.73       86.58      1.26 o 
   6   3   2      560.55      562.40      8.71 o 
   7   3   2      370.76      371.16      5.25 o 
   8   3   2      105.47      101.70      1.42 o 
   9   3   2        6.85        7.04      0.31 o 
  -9   4   2        1.12        1.06      0.45 o 
  -8   4   2       14.51       15.41      0.75 o 
  -7   4   2      248.01      242.42      4.93 o 
  -6   4   2      138.74      138.28      1.71 o 
  -5   4   2       95.80       93.76      1.01 o 
  -4   4   2      111.09      111.03      0.96 o 
  -3   4   2      150.84      149.48      1.11 o 
  -2   4   2      436.82      439.14      3.31 o 
  -1   4   2       65.50       64.33      0.57 o 
   0   4   2      147.55      147.66      1.17 o 
   1   4   2      299.19      304.99      2.49 o 
   2   4   2      346.93      360.18      3.03 o 
   3   4   2      318.46      314.70      2.89 o 
   4   4   2      763.52      747.36      8.36 o 
   5   4   2       72.43       72.61      1.02 o 
   6   4   2      231.56      229.64      3.21 o 
   7   4   2       28.37       27.42      0.50 o 
   8   4   2       86.07       87.24      1.35 o 
   9   4   2       21.67       20.34      0.53 o 
  -9   5   2       22.80       23.01      1.05 o 
  -8   5   2       66.48       65.05      1.96 o 
  -7   5   2      408.70      401.95      7.76 o 
  -6   5   2      140.74      140.55      1.87 o 
  -5   5   2       63.53       61.08      0.76 o 
  -4   5   2      474.31      494.98      4.04 o 
  -3   5   2     4218.84     4326.64     42.82 o 
  -2   5   2      802.26      861.73      6.59 o 
  -1   5   2      129.38      123.11      1.06 o 
   0   5   2      566.06      536.45      4.10 o 
   1   5   2     4027.00     4237.43     33.44 o 
   2   5   2      687.61      683.28      5.70 o 
   3   5   2       64.70       73.24      0.76 o 
   4   5   2      811.40      800.94     10.32 o 
   5   5   2      379.93      377.79      5.22 o 
   6   5   2        2.04        2.81      0.28 o 
   7   5   2      122.13      125.85      1.88 o 
   8   5   2      390.94      394.88      6.13 o 
  -9   6   2        9.83        9.01      0.94 o 
  -8   6   2      239.67      239.45      6.15 o 
  -7   6   2      164.38      162.99      3.39 o 
  -6   6   2      245.57      241.01      3.60 o 
  -5   6   2       46.97       44.08      0.67 o 
  -4   6   2      794.88      787.12      6.95 o 
  -3   6   2        4.71        5.69      0.14 o 
  -2   6   2      487.09      485.47      3.85 o 
  -1   6   2      371.84      374.68      2.99 o 
   0   6   2      962.33      977.54      7.82 o 
   1   6   2     1160.69     1175.17      8.41 o 
   2   6   2      470.34      468.45      3.90 o 
   3   6   2      899.36      898.22      8.16 o 
   4   6   2      470.88      480.58      5.86 o 
   5   6   2      482.54      487.45      6.72 o 
   6   6   2       92.44       91.71      1.40 o 
   7   6   2       99.30      102.87      1.72 o 
   8   6   2        6.00        6.86      0.39 o 
  -8   7   2       30.44       32.15      1.50 o 
  -7   7   2      263.92      266.47      5.34 o 
  -6   7   2       92.85       93.51      1.81 o 
  -5   7   2       20.42       20.47      0.43 o 
  -4   7   2      572.35      571.21      5.70 o 
  -3   7   2     2563.85     2637.72     21.77 o 
  -2   7   2       87.20       94.49      0.83 o 
  -1   7   2      114.50      107.91      0.96 o 
   0   7   2      984.04      986.99      7.80 o 
   1   7   2     1920.58     1993.83     14.68 o 
   2   7   2       76.00       78.13      0.70 o 
   3   7   2      212.99      217.69      2.49 o 
   4   7   2      878.23      876.26     11.22 o 
   5   7   2      419.12      416.41      5.80 o 
   6   7   2       16.46       16.08      0.37 o 
   7   7   2      125.78      126.63      2.04 o 
   8   7   2      239.43      242.28      4.92 o 
  -8   8   2        0.33        0.28      0.40 o 
  -7   8   2      279.64      287.08      6.85 o 
  -6   8   2       61.05       60.41      1.55 o 
  -5   8   2      213.91      217.04      2.97 o 
  -4   8   2       58.88       60.35      0.70 o 
  -3   8   2      183.06      182.94      1.84 o 
  -2   8   2      244.89      248.79      2.14 o 
  -1   8   2       52.95       55.89      0.55 o 
   0   8   2       58.38       59.82      0.56 o 
   1   8   2       91.05       90.75      0.84 o 
   2   8   2       37.14       38.49      0.40 o 
   3   8   2       21.01       20.62      0.33 o 
   4   8   2       53.29       53.60      0.92 o 
   5   8   2       19.20       18.64      0.46 o 
   6   8   2       28.04       28.72      0.56 o 
   7   8   2       34.29       36.01      0.79 o 
   8   8   2        3.68        3.70      0.44 o 
  -8   9   2       18.55       16.35      1.03 o 
  -7   9   2       26.67       29.23      1.14 o 
  -6   9   2      295.65      299.63      8.22 o 
  -5   9   2      281.71      275.25      4.60 o 
  -4   9   2        4.48        4.70      0.25 o 
  -3   9   2      254.43      252.10      2.60 o 
  -2   9   2      991.90     1019.59      9.25 o 
  -1   9   2      297.80      292.42      2.79 o 
   0   9   2       48.80       51.97      0.55 o 
   1   9   2      226.89      231.32      2.12 o 
   2   9   2     1182.35     1203.48     11.71 o 
   3   9   2      466.41      463.58      5.15 o 
   4   9   2      118.27      118.11      1.64 o 
   5   9   2       55.74       54.00      1.00 o 
   6   9   2      154.92      155.66      2.77 o 
   7   9   2      119.48      124.51      2.61 o 
  -7  10   2       42.76       44.01      1.50 o 
  -6  10   2       38.30       39.86      1.38 o 
  -5  10   2       11.30       12.05      0.62 o 
  -4  10   2       28.88       29.66      0.47 o 
  -3  10   2       50.08       52.02      0.67 o 
  -2  10   2      155.65      160.64      1.57 o 
  -1  10   2       43.10       42.50      0.50 o 
   0  10   2       41.70       44.09      0.57 o 
   1  10   2      106.30      107.84      1.17 o 
   2  10   2      159.71      158.77      1.77 o 
   3  10   2       19.56       18.98      0.80 o 
   4  10   2      215.20      215.21      3.31 o 
   5  10   2       11.21       10.78      0.45 o 
   6  10   2       94.61       94.83      1.83 o 
   7  10   2        3.21        3.08      0.29 o 
  -7  11   2      135.32      133.46      4.86 o 
  -6  11   2       72.52       75.30      2.24 o 
  -5  11   2       11.44       10.02      0.53 o 
  -4  11   2       76.27       80.28      1.35 o 
  -3  11   2      837.12      840.88      8.33 o 
  -2  11   2      218.02      217.59      2.19 o 
  -1  11   2       18.09       18.24      0.54 o 
   0  11   2      225.30      229.99      2.44 o 
   1  11   2      929.72      949.88      9.44 o 
   2  11   2      150.29      148.36      1.87 o 
   3  11   2        2.76        2.86      0.21 o 
   4  11   2      239.08      240.12      4.16 o 
   5  11   2      138.80      138.64      2.55 o 
   6  11   2        0.84        1.11      0.24 o 
  -6  12   2       56.92       54.72      2.31 o 
  -5  12   2        7.58        8.29      0.50 o 
  -4  12   2      214.63      216.01      3.24 o 
  -3  12   2        4.56        4.88      0.20 o 
  -2  12   2      159.25      161.10      1.74 o 
  -1  12   2       93.78       93.91      1.11 o 
   0  12   2      282.34      283.15      3.11 o 
   1  12   2      186.08      188.92      2.02 o 
   2  12   2      171.21      170.13      2.24 o 
   3  12   2      175.29      179.34      2.78 o 
   4  12   2      100.03      100.07      1.92 o 
   5  12   2      141.88      146.66      3.05 o 
   6  12   2       27.86       29.71      1.02 o 
  -6  13   2       76.63       75.39      3.03 o 
  -5  13   2       22.82       22.30      0.77 o 
  -4  13   2       40.11       41.64      0.82 o 
  -3  13   2      331.55      335.01      4.12 o 
  -2  13   2       86.73       86.88      1.09 o 
  -1  13   2        7.13        6.62      0.26 o 
   0  13   2       93.09       94.59      1.18 o 
   1  13   2      342.18      340.53      3.68 o 
   2  13   2       49.13       46.54      0.86 o 
   3  13   2       62.88       65.49      1.21 o 
   4  13   2      152.40      155.35      2.82 o 
   5  13   2      147.78      152.51      3.83 o 
  -5  14   2       48.62       52.75      2.05 o 
  -4  14   2        2.74        2.96      0.24 o 
  -3  14   2       77.58       86.27      1.45 o 
  -2  14   2       43.11       43.62      0.68 o 
  -1  14   2       17.40       19.21      0.42 o 
   0  14   2       23.55       24.63      0.48 o 
   1  14   2       31.43       33.29      0.62 o 
   2  14   2        8.90        8.66      0.50 o 
   3  14   2        2.53        2.80      0.29 o 
   4  14   2        3.69        4.57      0.41 o 
  -4  15   2        3.68        3.30      0.55 o 
  -3  15   2       33.68       35.34      0.92 o 
  -2  15   2      119.42      131.63      1.89 o 
  -1  15   2       70.88       73.74      0.97 o 
   0  15   2       30.71       32.60      0.58 o 
   1  15   2       50.97       52.43      0.98 o 
   2  15   2      122.99      126.63      2.31 o 
   3  15   2       56.16       58.05      1.25 o 
  -2  16   2       15.51       16.21      0.78 o 
  -1  16   2        6.11        6.82      0.30 o 
   0  16   2       11.90       12.91      0.49 o 
   1  16   2        6.78        7.04      0.36 o 
   2  16   2       19.83       22.36      0.93 o 
  -2 -16   3       22.89       22.73      1.33 o 
  -1 -16   3       81.35       84.15      3.41 o 
   0 -16   3       14.72       16.03      1.24 o 
   1 -16   3        9.76        8.39      0.89 o 
  -4 -15   3      102.50      103.16      3.83 o 
  -3 -15   3       13.15       13.60      1.03 o 
  -2 -15   3       20.81       20.93      0.92 o 
  -1 -15   3      140.07      145.61      5.31 o 
   0 -15   3      125.13      121.00      4.48 o 
   1 -15   3       17.27       18.44      1.24 o 
   2 -15   3        6.34        5.70      0.51 o 
   3 -15   3      123.59      127.03      3.62 o 
  -5 -14   3      116.01      117.72      2.32 o 
  -4 -14   3       31.34       29.22      1.90 o 
  -3 -14   3        3.33        5.17      0.80 o 
  -2 -14   3      173.65      170.40      4.23 o 
  -1 -14   3      170.96      169.14      5.33 o 
   0 -14   3        0.25        0.82      0.47 o 
   1 -14   3        8.96        8.29      0.47 o 
   2 -14   3      183.60      177.40      4.43 o 
   3 -14   3       44.68       45.14      1.43 o 
   4 -14   3       15.32       17.40      0.80 o 
  -6 -13   3        4.71        4.86      0.97 o 
  -5 -13   3        8.99        9.32      0.65 o 
  -4 -13   3       26.65       29.20      1.27 o 
  -3 -13   3       37.19       37.20      0.98 o 
  -2 -13   3       14.63       16.05      0.75 o 
  -1 -13   3       34.52       33.63      0.98 o 
   0 -13   3      308.88      298.49      5.14 o 
   1 -13   3       82.22       77.16      1.74 o 
   2 -13   3       45.55       43.51      1.36 o 
   3 -13   3       67.72       69.41      1.95 o 
   4 -13   3       87.66       83.77      3.00 o 
   5 -13   3       29.58       29.38      1.28 o 
  -6 -12   3       22.11       24.49      0.96 o 
  -5 -12   3       26.52       28.22      0.65 o 
  -4 -12   3      551.38      550.14     14.45 o 
  -3 -12   3       81.69       78.35      1.51 o 
  -2 -12   3       48.37       48.09      1.13 o 
  -1 -12   3      125.50      129.37      2.74 o 
   0 -12   3      503.75      493.08      7.35 o 
   1 -12   3       41.27       39.54      1.06 o 
   2 -12   3       14.55       12.55      0.64 o 
   3 -12   3      137.05      132.44      2.91 o 
   4 -12   3       70.89       69.76      1.71 o 
   5 -12   3        8.20        8.13      0.54 o 
   6 -12   3       22.51       22.70      0.86 o 
  -7 -11   3      124.80      121.76      3.17 o 
  -6 -11   3       62.84       59.85      1.74 o 
  -5 -11   3       26.17       27.03      0.70 o 
  -4 -11   3       35.62       36.34      1.23 o 
  -3 -11   3      368.42      364.05      5.39 o 
  -2 -11   3        6.31        6.53      0.31 o 
  -1 -11   3       66.17       66.25      1.32 o 
   0 -11   3      211.62      204.88      3.17 o 
   1 -11   3      295.43      280.02      4.94 o 
   2 -11   3        8.02        6.91      0.38 o 
   3 -11   3       35.33       36.42      1.02 o 
   4 -11   3      179.61      174.62      3.70 o 
   5 -11   3       93.68       94.24      2.45 o 
   6 -11   3       66.93       66.67      2.67 o 
  -7 -10   3       14.21       12.96      0.68 o 
  -6 -10   3       27.48       26.36      0.95 o 
  -5 -10   3      309.16      301.22      4.87 o 
  -4 -10   3      239.86      230.07      3.48 o 
  -3 -10   3        5.84        6.55      0.37 o 
  -2 -10   3       88.62       86.19      1.22 o 
  -1 -10   3      613.05      614.53      8.18 o 
   0 -10   3      118.70      117.39      1.77 o 
   1 -10   3       43.35       43.25      0.84 o 
   2 -10   3      545.96      530.05      9.04 o 
   3 -10   3      443.30      432.78      7.41 o 
   4 -10   3       59.57       59.16      1.19 o 
   5 -10   3       24.56       24.06      0.75 o 
   6 -10   3      172.25      173.56      4.22 o 
   7 -10   3       55.82       58.87      1.60 o 
  -8  -9   3       68.83       64.65      1.86 o 
  -7  -9   3       12.67       12.92      0.65 o 
  -6  -9   3       44.25       43.31      1.32 o 
  -5  -9   3      171.08      174.90      2.63 o 
  -4  -9   3      421.76      397.58      5.84 o 
  -3  -9   3       63.31       60.05      0.97 o 
  -2  -9   3      146.42      136.81      1.81 o 
  -1  -9   3      766.07      745.26      8.69 o 
   0  -9   3     1063.46     1059.60     13.29 o 
   1  -9   3       59.28       55.87      0.89 o 
   2  -9   3       32.96       34.64      0.71 o 
   3  -9   3      591.86      580.82      8.14 o 
   4  -9   3      240.54      238.16      3.80 o 
   5  -9   3       32.76       31.91      0.67 o 
   6  -9   3       69.12       69.85      1.55 o 
   7  -9   3      182.66      183.97      3.81 o 
  -8  -8   3       56.38       55.06      1.61 o 
  -7  -8   3       12.67       12.97      0.65 o 
  -6  -8   3       62.05       61.99      1.71 o 
  -5  -8   3      401.57      390.05      5.64 o 
  -4  -8   3      252.71      242.44      3.26 o 
  -3  -8   3       43.50       45.16      0.76 o 
  -2  -8   3      728.09      707.95      7.12 o 
  -1  -8   3      473.15      459.26      4.66 o 
   0  -8   3       25.94       32.49      0.45 o 
   1  -8   3      198.64      191.85      1.98 o 
   2  -8   3     1195.58     1193.74     14.94 o 
   3  -8   3      152.42      148.87      1.78 o 
   4  -8   3      157.34      152.50      2.27 o 
   5  -8   3       68.65       68.82      1.13 o 
   6  -8   3      385.77      389.46      6.09 o 
   7  -8   3      127.75      126.19      2.28 o 
  -8  -7   3       16.76       16.05      0.73 o 
  -7  -7   3       88.08       86.27      2.27 o 
  -6  -7   3       41.01       41.33      1.02 o 
  -5  -7   3       68.45       67.44      1.09 o 
  -4  -7   3      155.42      151.16      2.07 o 
  -3  -7   3       59.60       61.85      0.77 o 
  -2  -7   3      110.66      102.62      1.13 o 
  -1  -7   3      175.32      166.76      1.46 o 
   0  -7   3     1854.46     1878.58     16.23 o 
   1  -7   3      361.60      369.03      3.31 o 
   2  -7   3      243.91      244.09      2.53 o 
   3  -7   3      189.96      185.72      2.16 o 
   4  -7   3      503.49      498.92      6.50 o 
   5  -7   3      213.73      213.12      3.09 o 
   6  -7   3      105.98      106.12      1.73 o 
   7  -7   3       35.30       34.64      0.81 o 
   8  -7   3       50.50       48.39      1.06 o 
  -9  -6   3       16.52       17.00      0.75 o 
  -8  -6   3      444.67      446.97     10.49 o 
  -7  -6   3      158.82      157.02      3.86 o 
  -6  -6   3      122.12      124.87      2.55 o 
  -5  -6   3       44.16       44.35      0.69 o 
  -4  -6   3     2434.05     2441.76     29.60 o 
  -3  -6   3      501.82      505.74      4.90 o 
  -2  -6   3      321.19      330.95      3.12 o 
  -1  -6   3       76.18       74.47      0.74 o 
   0  -6   3     2559.26     2708.90     22.55 o 
   1  -6   3     1376.81     1376.84     11.59 o 
   2  -6   3      273.88      271.39      2.67 o 
   3  -6   3      271.40      269.07      3.09 o 
   4  -6   3      218.70      219.47      2.75 o 
   5  -6   3       27.67       28.22      0.49 o 
   6  -6   3       58.93       61.58      1.05 o 
   7  -6   3      124.07      124.82      2.30 o 
   8  -6   3       22.15       21.61      0.59 o 
  -9  -5   3       28.19       27.28      0.97 o 
  -8  -5   3       25.89       27.93      0.96 o 
  -7  -5   3      273.94      278.17      6.59 o 
  -6  -5   3      229.36      222.47      3.79 o 
  -5  -5   3        4.07        4.37      0.39 o 
  -4  -5   3      159.17      156.76      1.58 o 
  -3  -5   3      625.46      618.45      5.54 o 
  -2  -5   3       32.87       36.73      0.44 o 
  -1  -5   3      153.08      158.30      1.47 o 
   0  -5   3     1300.97     1347.43     11.18 o 
   1  -5   3      940.80      968.96      8.38 o 
   2  -5   3       37.13       37.72      0.39 o 
   3  -5   3       58.21       54.15      0.62 o 
   4  -5   3      782.38      765.10      9.03 o 
   5  -5   3      501.46      499.97      6.46 o 
   6  -5   3      229.54      223.79      3.92 o 
   7  -5   3       22.90       22.77      0.56 o 
   8  -5   3       29.41       27.60      0.56 o 
  -9  -4   3      175.24      177.73      4.35 o 
  -8  -4   3      122.99      121.94      4.43 o 
  -7  -4   3       25.02       23.37      0.67 o 
  -6  -4   3       65.88       61.31      1.34 o 
  -5  -4   3     1016.50     1024.09     12.45 o 
  -4  -4   3      812.00      801.22      7.10 o 
  -3  -4   3      132.50      127.60      1.20 o 
  -2  -4   3      377.99      388.89      3.61 o 
  -1  -4   3     2921.38     3178.21     30.43 o 
   0  -4   3      521.08      569.36      4.71 o 
   1  -4   3      161.04      157.42      1.32 o 
   2  -4   3     2817.27     2910.57     27.95 o 
   3  -4   3     1505.44     1488.56     15.21 o 
   4  -4   3       92.36       87.77      0.98 o 
   5  -4   3      118.05      115.47      1.54 o 
   6  -4   3      560.23      563.85      9.62 o 
   7  -4   3      219.17      216.62      3.79 o 
   8  -4   3       10.76       11.60      0.32 o 
  -9  -3   3        6.09        6.33      0.73 o 
  -8  -3   3       87.87       91.30      2.35 o 
  -7  -3   3       33.04       33.09      0.83 o 
  -6  -3   3       26.37       29.16      0.58 o 
  -5  -3   3      378.42      398.21      3.81 o 
  -4  -3   3      807.79      796.02      7.06 o 
  -3  -3   3      106.22       95.96      0.85 o 
  -2  -3   3      594.98      596.30      5.27 o 
  -1  -3   3     1682.75     1669.98     14.82 o 
   0  -3   3     4483.54     4709.67     80.52 o 
   1  -3   3       21.91       19.78      0.18 o 
   2  -3   3       16.82       15.40      0.20 o 
   3  -3   3     1361.56     1423.07     19.01 o 
   4  -3   3      730.24      711.19     10.53 o 
   5  -3   3       41.76       42.21      0.72 o 
   6  -3   3      201.69      198.23      3.12 o 
   7  -3   3      369.38      367.11      6.30 o 
   8  -3   3        8.55        8.52      0.37 o 
  -9  -2   3      196.28      204.73      4.18 o 
  -8  -2   3      134.44      140.53      3.46 o 
  -7  -2   3       17.59       19.37      0.57 o 
  -6  -2   3       88.95       89.09      1.46 o 
  -5  -2   3     1017.01     1043.73     10.27 o 
  -4  -2   3      835.32      812.49      6.99 o 
  -3  -2   3       25.21       25.74      0.41 o 
  -2  -2   3     1275.83     1291.60     12.26 o 
  -1  -2   3     1889.56     1887.04     22.07 o 
   0  -2   3      608.73      646.19      5.69 o 
   1  -2   3      591.96      639.56      5.57 o 
   2  -2   3     4053.89     4098.92     74.61 o 
   3  -2   3      911.24      897.70     19.71 o 
   4  -2   3      287.73      284.99      4.21 o 
   5  -2   3      172.57      172.32      3.45 o 
   6  -2   3      783.98      780.60     11.96 o 
   7  -2   3      289.68      276.10      3.88 o 
   8  -2   3       19.22       20.96      0.79 o 
   9  -2   3       35.70       33.38      1.09 o 
  -9  -1   3       20.73       19.21      0.69 o 
  -8  -1   3       40.33       39.51      1.04 o 
  -7  -1   3      242.28      239.08      4.64 o 
  -6  -1   3      197.19      192.69      2.99 o 
  -5  -1   3      156.71      166.95      1.48 o 
  -4  -1   3      425.89      434.14      3.61 o 
  -3  -1   3      113.75      106.13      0.95 o 
  -2  -1   3      396.12      414.65      3.76 o 
  -1  -1   3       35.16       34.30      0.33 o 
   0  -1   3     3489.06     3439.55     70.92 o 
   1  -1   3      941.34      926.22     17.33 o 
   2  -1   3      276.95      293.13      5.14 o 
   3  -1   3       49.22       53.69      1.28 o 
   4  -1   3     1298.80     1238.89     27.16 o 
   5  -1   3      663.97      670.63      9.22 o 
   6  -1   3      261.20      253.61      5.05 o 
   7  -1   3       17.57       15.74      0.39 o 
   8  -1   3       46.47       46.25      0.96 o 
   9  -1   3        3.02        3.37      0.20 o 
  -9   0   3       20.57       17.75      0.65 o 
  -8   0   3      773.56      789.23     15.03 o 
  -7   0   3      257.91      261.61      4.45 o 
  -6   0   3      198.97      199.46      2.62 o 
  -5   0   3       21.78       25.61      0.32 o 
  -4   0   3     4107.49     3915.42     37.93 o 
  -3   0   3     1206.86     1143.74      8.86 o 
  -2   0   3      866.25      857.83      7.18 o 
  -1   0   3     1385.92     1407.10     17.96 o 
   0   0   3     7076.88     7102.68    189.19 o 
   1   0   3     6881.40     6223.78    316.73 o 
   2   0   3     1096.25     1180.21     26.29 o 
   3   0   3      140.36      132.98      4.43 o 
   4   0   3      368.61      353.54      9.35 o 
   5   0   3       74.22       75.16      1.91 o 
   6   0   3       75.67       79.65      1.42 o 
   7   0   3      128.64      126.16      2.23 o 
   8   0   3       13.32       14.85      0.51 o 
   9   0   3        1.24        1.93      0.17 o 
  -9   1   3       21.92       21.05      1.36 o 
  -8   1   3       38.20       36.74      1.00 o 
  -7   1   3      238.93      239.51      4.09 o 
  -6   1   3      202.91      197.60      2.24 o 
  -5   1   3      155.70      165.85      1.34 o 
  -4   1   3      413.33      426.67      3.25 o 
  -3   1   3      108.18      102.17      0.83 o 
  -2   1   3      390.63      414.11      3.63 o 
  -1   1   3       42.23       41.65      0.35 o 
   0   1   3     3548.88     3933.29     69.11 o 
   1   1   3      979.23      996.30     20.74 o 
   2   1   3      250.48      261.48      4.82 o 
   3   1   3       40.64       43.70      2.97 o 
   4   1   3     1301.51     1279.81     27.10 o 
   5   1   3      659.60      660.41      9.47 o 
   6   1   3      248.70      240.42      3.70 o 
   7   1   3       15.52       14.32      0.50 o 
   8   1   3       51.05       50.42      0.97 o 
   9   1   3        3.48        3.60      0.21 o 
  -9   2   3      194.66      202.66      5.24 o 
  -8   2   3      129.82      128.18      6.45 o 
  -7   2   3       16.80       16.39      0.50 o 
  -6   2   3       86.14       85.38      1.10 o 
  -5   2   3     1011.57     1052.29      9.09 o 
  -4   2   3      860.24      839.84      6.38 o 
  -3   2   3       39.19       38.49      0.39 o 
  -2   2   3     1281.33     1299.94     10.61 o 
  -1   2   3     1899.38     1923.45     24.56 o 
   0   2   3      606.21      644.55      5.47 o 
   1   2   3      549.39      579.96      5.62 o 
   2   2   3     4065.70     3998.59    100.95 o 
   3   2   3      921.04      911.07     10.86 o 
   4   2   3      277.14      270.21      4.01 o 
   5   2   3      150.00      155.44      2.29 o 
   6   2   3      803.37      815.63     12.41 o 
   7   2   3      303.46      290.16      4.06 o 
   8   2   3       17.02       18.23      0.44 o 
   9   2   3       31.72       31.26      0.61 o 
  -9   3   3        6.28        7.20      0.72 o 
  -8   3   3       84.73       81.21      2.33 o 
  -7   3   3       32.44       32.60      0.74 o 
  -6   3   3       28.11       29.70      0.51 o 
  -5   3   3      383.62      403.76      3.65 o 
  -4   3   3      800.14      805.49      6.25 o 
  -3   3   3      103.72       95.11      0.81 o 
  -2   3   3      592.40      588.16      4.80 o 
  -1   3   3     1690.37     1662.62     13.68 o 
   0   3   3     4480.36     4949.74    121.44 o 
   1   3   3       19.24       16.99      0.18 o 
   2   3   3       15.12       12.82      0.16 o 
   3   3   3     1356.11     1394.98     12.86 o 
   4   3   3      726.86      710.16      7.48 o 
   5   3   3       42.11       43.11      0.70 o 
   6   3   3      207.59      208.36      3.68 o 
   7   3   3      370.04      369.54      4.79 o 
   8   3   3        5.63        5.72      0.27 o 
  -9   4   3      177.35      177.91      6.27 o 
  -8   4   3      126.06      127.20      3.42 o 
  -7   4   3       18.99       18.45      0.61 o 
  -6   4   3       68.22       66.63      1.15 o 
  -5   4   3     1024.30     1044.01     10.50 o 
  -4   4   3      815.90      821.24      6.76 o 
  -3   4   3      129.28      124.87      1.02 o 
  -2   4   3      375.17      382.15      3.13 o 
  -1   4   3     2897.74     3115.53     27.08 o 
   0   4   3      504.39      546.39      4.17 o 
   1   4   3      197.82      199.05      1.61 o 
   2   4   3     2828.11     2950.11     26.87 o 
   3   4   3     1496.53     1496.80     12.22 o 
   4   4   3       86.90       83.77      0.95 o 
   5   4   3      138.20      136.93      1.85 o 
   6   4   3      560.45      570.92      8.71 o 
   7   4   3      211.71      209.44      3.00 o 
   8   4   3       10.85       12.13      0.27 o 
  -9   5   3       27.18       23.64      1.27 o 
  -8   5   3       26.11       29.61      1.41 o 
  -7   5   3      275.40      273.51      4.54 o 
  -6   5   3      222.75      220.57      3.33 o 
  -5   5   3        5.52        5.47      0.29 o 
  -4   5   3      163.54      163.13      1.49 o 
  -3   5   3      623.29      624.15      4.83 o 
  -2   5   3       34.77       38.22      0.38 o 
  -1   5   3      165.28      169.67      1.43 o 
   0   5   3     1300.88     1350.96      9.97 o 
   1   5   3      933.26      981.60      8.33 o 
   2   5   3       46.76       48.13      0.52 o 
   3   5   3       49.59       46.02      0.48 o 
   4   5   3      771.56      772.72      8.54 o 
   5   5   3      503.62      509.61      6.47 o 
   6   5   3      239.18      233.09      3.63 o 
   7   5   3       20.69       20.65      0.41 o 
   8   5   3       25.51       25.66      0.49 o 
  -9   6   3       15.39       13.31      0.94 o 
  -8   6   3      444.25      430.34     14.50 o 
  -7   6   3      151.94      150.72      2.97 o 
  -6   6   3      116.75      122.35      1.77 o 
  -5   6   3       46.45       46.05      0.63 o 
  -4   6   3     2457.24     2498.28     23.58 o 
  -3   6   3      521.14      531.27      4.33 o 
  -2   6   3      315.01      327.94      2.72 o 
  -1   6   3       58.15       55.80      0.51 o 
   0   6   3     2574.99     2742.72     19.86 o 
   1   6   3     1378.37     1394.98     12.08 o 
   2   6   3      259.18      262.33      2.16 o 
   3   6   3      254.43      256.56      2.57 o 
   4   6   3      223.37      227.73      2.74 o 
   5   6   3       27.71       27.86      0.48 o 
   6   6   3       57.35       60.65      0.97 o 
   7   6   3      130.46      130.75      1.95 o 
   8   6   3       26.92       26.24      0.63 o 
  -8   7   3       15.17       12.96      0.92 o 
  -7   7   3       85.00       83.37      2.32 o 
  -6   7   3       39.22       40.72      0.76 o 
  -5   7   3       69.86       68.68      0.90 o 
  -4   7   3      155.32      152.82      1.55 o 
  -3   7   3       49.65       52.43      0.54 o 
  -2   7   3       99.19       92.36      0.86 o 
  -1   7   3      185.06      180.00      1.57 o 
   0   7   3     1895.20     1945.17     14.55 o 
   1   7   3      381.66      392.83      3.32 o 
   2   7   3      220.78      219.89      1.90 o 
   3   7   3      172.97      170.85      1.95 o 
   4   7   3      510.13      513.98      6.57 o 
   5   7   3      217.07      220.83      2.73 o 
   6   7   3       95.71       99.34      1.38 o 
   7   7   3       30.14       29.77      0.71 o 
   8   7   3       54.84       53.18      1.26 o 
  -8   8   3       54.12       51.50      2.15 o 
  -7   8   3        8.62        8.91      0.64 o 
  -6   8   3       61.34       60.55      1.27 o 
  -5   8   3      404.20      395.71      5.15 o 
  -4   8   3      271.35      267.01      2.87 o 
  -3   8   3       50.28       52.42      0.61 o 
  -2   8   3      724.51      715.02      6.15 o 
  -1   8   3      458.44      452.99      3.93 o 
   0   8   3       25.78       32.38      0.34 o 
   1   8   3      194.06      189.13      1.68 o 
   2   8   3     1198.84     1213.30     10.65 o 
   3   8   3      152.10      148.67      1.62 o 
   4   8   3      146.71      145.68      1.98 o 
   5   8   3       60.19       61.16      0.98 o 
   6   8   3      395.99      405.99      6.04 o 
   7   8   3      135.71      133.59      2.48 o 
  -8   9   3       65.94       62.27      2.53 o 
  -7   9   3       11.60       10.25      0.79 o 
  -6   9   3       45.31       43.99      1.35 o 
  -5   9   3      176.79      181.97      2.47 o 
  -4   9   3      419.60      409.56      4.34 o 
  -3   9   3       58.50       58.39      0.71 o 
  -2   9   3      142.79      138.30      1.37 o 
  -1   9   3      771.57      760.07      7.28 o 
   0   9   3     1071.04     1087.86      9.54 o 
   1   9   3       56.66       55.13      0.64 o 
   2   9   3       28.03       28.56      0.42 o 
   3   9   3      586.43      597.19      7.05 o 
   4   9   3      239.05      235.48      3.38 o 
   5   9   3       33.53       33.95      0.70 o 
   6   9   3       76.02       76.34      1.33 o 
   7   9   3      183.56      182.00      4.63 o 
  -7  10   3       10.56        9.16      0.67 o 
  -6  10   3       27.52       26.45      0.81 o 
  -5  10   3      310.50      310.40      4.43 o 
  -4  10   3      246.81      246.81      2.85 o 
  -3  10   3        8.80       10.01      0.34 o 
  -2  10   3       88.12       87.03      0.92 o 
  -1  10   3      600.18      612.81      5.83 o 
   0  10   3      110.13      109.94      1.17 o 
   1  10   3       57.11       59.78      0.70 o 
   2  10   3      559.95      566.29      5.77 o 
   3  10   3      438.40      440.36      5.58 o 
   4  10   3       50.57       51.37      1.03 o 
   5  10   3       31.57       32.83      1.02 o 
   6  10   3      179.08      183.88      3.23 o 
   7  10   3       53.92       55.44      1.74 o 
  -7  11   3      125.30      123.70      4.55 o 
  -6  11   3       63.35       64.55      1.53 o 
  -5  11   3       27.44       27.55      0.63 o 
  -4  11   3       32.55       33.92      0.53 o 
  -3  11   3      367.53      375.49      3.82 o 
  -2  11   3        9.23        9.16      0.28 o 
  -1  11   3       70.51       73.94      0.91 o 
   0  11   3      212.48      215.71      2.39 o 
   1  11   3      297.05      299.90      3.47 o 
   2  11   3       11.94       11.45      0.33 o 
   3  11   3       29.37       30.91      0.68 o 
   4  11   3      172.48      170.18      2.80 o 
   5  11   3       93.70       95.50      1.85 o 
   6  11   3       71.70       74.00      1.53 o 
  -6  12   3       19.36       21.85      1.04 o 
  -5  12   3       26.81       29.00      0.88 o 
  -4  12   3      560.56      587.66      6.98 o 
  -3  12   3       88.73       85.52      1.01 o 
  -2  12   3       44.14       46.42      0.64 o 
  -1  12   3      120.04      125.82      1.40 o 
   0  12   3      507.30      521.55      5.56 o 
   1  12   3       44.54       43.76      0.67 o 
   2  12   3       10.88        9.83      0.40 o 
   3  12   3      130.90      129.63      2.37 o 
   4  12   3       71.06       71.12      1.48 o 
   5  12   3        6.29        7.25      0.46 o 
   6  12   3       22.22       23.20      0.83 o 
  -6  13   3        4.22        4.35      0.65 o 
  -5  13   3       10.77       11.26      0.61 o 
  -4  13   3       27.39       28.99      0.74 o 
  -3  13   3       34.08       35.22      0.58 o 
  -2  13   3       11.14       11.43      0.32 o 
  -1  13   3       37.63       38.78      0.70 o 
   0  13   3      316.28      328.49      3.77 o 
   1  13   3       86.08       86.06      1.22 o 
   2  13   3       38.44       37.72      0.81 o 
   3  13   3       60.21       61.14      1.32 o 
   4  13   3       90.87       93.24      2.09 o 
   5  13   3       32.84       34.49      1.14 o 
  -5  14   3      118.61      123.33      4.19 o 
  -4  14   3       35.03       33.95      0.88 o 
  -3  14   3        3.61        4.00      0.25 o 
  -2  14   3      171.13      182.53      2.19 o 
  -1  14   3      164.25      169.69      2.05 o 
   0  14   3        0.23        1.40      0.46 o 
   1  14   3       11.47       11.81      0.33 o 
   2  14   3      185.40      192.73      3.03 o 
   3  14   3       43.29       46.23      1.49 o 
   4  14   3       12.74       13.33      0.63 o 
  -4  15   3      104.18      107.45      2.53 o 
  -3  15   3       11.08       11.70      0.42 o 
  -2  15   3       19.02       18.22      0.44 o 
  -1  15   3      141.04      151.36      1.96 o 
   0  15   3      128.07      128.67      2.05 o 
   1  15   3       16.04       17.28      0.81 o 
   2  15   3        4.59        5.32      0.38 o 
   3  15   3      121.83      134.37      2.91 o 
  -2  16   3       22.64       22.39      0.89 o 
  -1  16   3       78.26       83.90      1.36 o 
   0  16   3       13.54       14.98      0.77 o 
   1  16   3       12.34       12.53      0.74 o 
  -3 -15   4        6.07        6.52      0.73 o 
  -2 -15   4       74.95       70.31      2.99 o 
  -1 -15   4        4.45        4.27      0.74 o 
   0 -15   4       21.58       22.93      1.44 o 
   1 -15   4       32.92       32.51      1.68 o 
   2 -15   4       28.11       26.52      1.28 o 
  -4 -14   4       22.78       21.05      0.88 o 
  -3 -14   4        5.33        5.61      0.40 o 
  -2 -14   4       89.50       86.79      3.48 o 
  -1 -14   4      192.12      186.81      6.59 o 
   0 -14   4       34.73       34.38      1.73 o 
   1 -14   4       21.02       21.76      0.74 o 
   2 -14   4      155.18      148.79      3.11 o 
   3 -14   4       92.36       88.14      2.40 o 
  -5 -13   4        8.06        7.61      0.40 o 
  -4 -13   4        5.23        5.50      0.46 o 
  -3 -13   4       90.43       89.46      1.92 o 
  -2 -13   4       49.70       47.42      1.47 o 
  -1 -13   4       42.11       41.12      1.51 o 
   0 -13   4       40.14       36.31      1.78 o 
   1 -13   4      124.19      116.49      2.47 o 
   2 -13   4        1.87        2.02      0.34 o 
   3 -13   4       20.59       18.58      1.28 o 
   4 -13   4       17.87       16.29      0.76 o 
  -6 -12   4      198.91      193.67      4.62 o 
  -5 -12   4       20.63       20.36      1.09 o 
  -4 -12   4        8.04        7.75      0.51 o 
  -3 -12   4      198.87      196.45      3.82 o 
  -2 -12   4      448.35      428.56      7.06 o 
  -1 -12   4        8.90        7.53      0.48 o 
   0 -12   4       10.09       10.69      0.52 o 
   1 -12   4      444.91      433.82      8.38 o 
   2 -12   4      261.43      257.06      5.34 o 
   3 -12   4        8.40        7.67      0.49 o 
   4 -12   4       88.21       86.72      2.30 o 
   5 -12   4      287.70      286.10      6.83 o 
  -7 -11   4       10.41        9.33      1.53 o 
  -6 -11   4        3.06        4.03      0.25 o 
  -5 -11   4       23.62       23.75      0.67 o 
  -4 -11   4       96.44       94.84      1.77 o 
  -3 -11   4      134.66      130.90      2.33 o 
  -2 -11   4      148.19      143.11      2.53 o 
  -1 -11   4       34.17       31.73      0.88 o 
   0 -11   4      257.37      244.76      4.23 o 
   1 -11   4      170.39      162.45      2.99 o 
   2 -11   4      202.92      196.00      3.55 o 
   3 -11   4       65.23       64.52      1.56 o 
   4 -11   4      109.24      107.47      2.41 o 
   5 -11   4       44.23       42.94      1.28 o 
   6 -11   4       23.91       24.66      0.97 o 
  -7 -10   4        2.81        2.99      0.50 o 
  -6 -10   4      131.82      134.59      2.29 o 
  -5 -10   4      230.68      223.82      3.68 o 
  -4 -10   4       17.18       16.85      0.56 o 
  -3 -10   4       32.96       31.71      0.73 o 
  -2 -10   4      746.98      742.46      9.86 o 
  -1 -10   4      792.22      774.96     12.68 o 
   0 -10   4       66.49       62.25      1.03 o 
   1 -10   4       93.84       92.52      1.80 o 
   2 -10   4      316.74      314.97      5.48 o 
   3 -10   4      140.03      133.49      2.44 o 
   4 -10   4       52.02       51.38      1.12 o 
   5 -10   4      144.35      143.96      3.54 o 
   6 -10   4       80.84       80.45      3.72 o 
  -8  -9   4       86.07       85.60      2.34 o 
  -7  -9   4       20.14       18.89      1.06 o 
  -6  -9   4      369.25      378.79      6.09 o 
  -5  -9   4      133.09      130.76      2.02 o 
  -4  -9   4      201.10      197.88      3.01 o 
  -3  -9   4       27.67       28.57      0.57 o 
  -2  -9   4      362.41      359.57      4.86 o 
  -1  -9   4        2.90        3.04      0.22 o 
   0  -9   4       46.56       49.52      0.83 o 
   1  -9   4      323.11      317.38      5.49 o 
   2  -9   4       84.68       83.18      1.17 o 
   3  -9   4      146.58      145.77      1.97 o 
   4  -9   4       32.69       32.38      0.68 o 
   5  -9   4      120.56      120.15      2.02 o 
   6  -9   4       20.67       21.96      0.63 o 
   7  -9   4       19.79       20.88      0.85 o 
  -8  -8   4       58.28       56.53      1.95 o 
  -7  -8   4        1.21        1.31      0.31 o 
  -6  -8   4      198.38      199.57      3.28 o 
  -5  -8   4      571.44      560.92      7.37 o 
  -4  -8   4       60.95       55.62      0.99 o 
  -3  -8   4       62.68       63.23      0.92 o 
  -2  -8   4      440.05      427.90      5.78 o 
  -1  -8   4     1331.47     1384.68     15.76 o 
   0  -8   4      287.01      278.06      3.30 o 
   1  -8   4       57.31       56.14      0.94 o 
   2  -8   4      496.18      490.61      5.48 o 
   3  -8   4      430.21      419.33      5.03 o 
   4  -8   4      262.85      254.61      3.41 o 
   5  -8   4      209.68      209.18      3.05 o 
   6  -8   4      125.33      127.09      2.06 o 
   7  -8   4        7.64        7.58      0.36 o 
  -8  -7   4        0.14        0.59      0.29 o 
  -7  -7   4       79.88       75.61      2.04 o 
  -6  -7   4       29.71       31.13      0.60 o 
  -5  -7   4        1.34        1.29      0.15 o 
  -4  -7   4       70.40       66.13      0.94 o 
  -3  -7   4      364.68      355.17      4.22 o 
  -2  -7   4      184.39      177.46      1.96 o 
  -1  -7   4       66.43       63.75      0.66 o 
   0  -7   4      230.63      214.69      2.07 o 
   1  -7   4      589.91      589.96      5.10 o 
   2  -7   4       67.62       65.76      0.74 o 
   3  -7   4      232.37      223.04      2.72 o 
   4  -7   4       26.35       27.98      0.48 o 
   5  -7   4       92.47       92.21      1.31 o 
   6  -7   4       20.32       20.99      0.71 o 
   7  -7   4       19.81       19.21      0.54 o 
  -9  -6   4       19.18       16.66      1.05 o 
  -8  -6   4        8.05        7.83      0.80 o 
  -7  -6   4      174.10      171.45      4.20 o 
  -6  -6   4      546.20      539.80      7.73 o 
  -5  -6   4       10.36       10.59      0.31 o 
  -4  -6   4        4.44        5.03      0.56 o 
  -3  -6   4      869.48      867.49      9.02 o 
  -2  -6   4     1361.52     1357.63     13.94 o 
  -1  -6   4      160.49      179.41      1.61 o 
   0  -6   4      650.95      669.44      5.69 o 
   1  -6   4     2241.68     2268.11     22.71 o 
   2  -6   4      385.02      387.07      3.50 o 
   3  -6   4       62.49       61.19      0.74 o 
   4  -6   4      318.24      313.17      3.59 o 
   5  -6   4     1114.66     1104.84     14.19 o 
   6  -6   4       51.30       49.93      1.01 o 
   7  -6   4       38.91       40.71      0.87 o 
   8  -6   4       38.92       40.82      0.79 o 
  -9  -5   4        0.77        0.92      0.47 o 
  -8  -5   4        1.51        1.01      0.41 o 
  -7  -5   4       18.42       17.49      0.70 o 
  -6  -5   4        4.85        6.62      0.30 o 
  -5  -5   4       49.08       46.65      0.73 o 
  -4  -5   4      396.54      393.20      4.53 o 
  -3  -5   4      568.93      551.06      5.60 o 
  -2  -5   4      387.23      377.47      3.80 o 
  -1  -5   4      104.79      105.84      0.94 o 
   0  -5   4      994.03      992.95      8.58 o 
   1  -5   4      807.16      815.25      7.11 o 
   2  -5   4      701.44      693.04      6.66 o 
   3  -5   4      529.83      512.66      5.50 o 
   4  -5   4      118.56      118.26      1.33 o 
   5  -5   4      323.43      317.01      4.52 o 
   6  -5   4       15.18       16.53      0.37 o 
   7  -5   4       83.36       85.78      1.60 o 
   8  -5   4       13.77       14.09      0.41 o 
  -9  -4   4       91.17       93.97      2.48 o 
  -8  -4   4       53.81       52.78      1.51 o 
  -7  -4   4        0.44        2.60      0.46 o 
  -6  -4   4      570.16      563.55      7.39 o 
  -5  -4   4      876.01      857.06     11.13 o 
  -4  -4   4       69.93       64.68      0.76 o 
  -3  -4   4      134.20      133.01      1.45 o 
  -2  -4   4     3717.05     3777.65     40.49 o 
  -1  -4   4     4524.55     4754.98     71.21 o 
   0  -4   4      159.08      166.90      1.51 o 
   1  -4   4      189.74      189.15      1.68 o 
   2  -4   4     1322.30     1357.61     12.50 o 
   3  -4   4      721.72      719.17      7.26 o 
   4  -4   4      207.35      212.48      2.41 o 
   5  -4   4      384.90      378.02      4.56 o 
   6  -4   4      185.13      182.97      2.85 o 
   7  -4   4       20.14       20.26      0.47 o 
   8  -4   4       45.15       43.82      1.50 o 
  -9  -3   4       96.90      102.15      3.55 o 
  -8  -3   4      244.98      250.80      6.00 o 
  -7  -3   4       50.71       52.02      1.21 o 
  -6  -3   4      885.50      885.65     12.56 o 
  -5  -3   4      383.47      371.23      4.56 o 
  -4  -3   4      487.53      455.97      4.11 o 
  -3  -3   4       52.36       51.51      0.52 o 
  -2  -3   4      643.74      667.40      5.51 o 
  -1  -3   4       45.53       44.70      0.39 o 
   0  -3   4        1.18        1.34      0.07 o 
   1  -3   4     1482.59     1512.83     12.26 o 
   2  -3   4       31.63       29.32      0.31 o 
   3  -3   4      631.40      645.96      7.83 o 
   4  -3   4       97.77       95.69      1.66 o 
   5  -3   4      252.27      259.31      4.34 o 
   6  -3   4       22.91       22.55      0.38 o 
   7  -3   4       23.51       26.11      0.62 o 
   8  -3   4        7.00        7.62      0.27 o 
  -9  -2   4      114.62      115.93      2.96 o 
  -8  -2   4       80.64       81.14      3.65 o 
  -7  -2   4        8.52       10.77      0.74 o 
  -6  -2   4      621.23      631.09      8.99 o 
  -5  -2   4     1144.05     1128.23     12.77 o 
  -4  -2   4       14.53       15.01      0.48 o 
  -3  -2   4      303.15      300.51      2.78 o 
  -2  -2   4     2665.46     2625.24     33.95 o 
  -1  -2   4     5648.70     5590.94    129.62 o 
   0  -2   4      616.25      602.01      4.67 o 
   1  -2   4       85.51       98.82      0.88 o 
   2  -2   4     1294.84     1316.58     15.28 o 
   3  -2   4     1045.09     1017.01     18.02 o 
   4  -2   4      464.70      459.11     10.17 o 
   5  -2   4      456.83      460.76      8.97 o 
   6  -2   4      195.07      196.70      9.57 o 
   7  -2   4        6.10        6.61      0.34 o 
   8  -2   4       20.20       21.23      0.47 o 
  -9  -1   4        1.15        0.78      0.31 o 
  -8  -1   4        3.13        4.13      1.08 o 
  -7  -1   4       56.73       57.92      1.18 o 
  -6  -1   4       19.97       20.86      0.42 o 
  -5  -1   4       25.49       20.43      0.39 o 
  -4  -1   4      414.94      422.75      3.65 o 
  -3  -1   4      947.47      958.62      8.48 o 
  -2  -1   4      152.45      155.28      1.27 o 
  -1  -1   4      171.60      168.70      1.41 o 
   0  -1   4      869.07      887.26      8.61 o 
   1  -1   4     1321.63     1313.27     25.38 o 
   2  -1   4      617.80      647.73      9.92 o 
   3  -1   4      876.07      851.68     25.23 o 
   4  -1   4       11.89       13.27      0.72 o 
   5  -1   4      415.42      403.59     12.21 o 
   6  -1   4        1.62        2.06      0.17 o 
   7  -1   4       92.30       93.01      3.60 o 
   8  -1   4       18.94       19.33      0.84 o 
  -9   0   4        2.06        1.57      0.33 o 
  -8   0   4        4.40        3.91      0.38 o 
  -7   0   4      275.87      277.77      4.74 o 
  -6   0   4      660.01      691.83      8.30 o 
  -5   0   4       13.30       14.62      0.23 o 
  -4   0   4       30.51       32.37      0.45 o 
  -3   0   4     1869.91     1887.06     21.62 o 
  -2   0   4     1901.50     1835.64     24.35 o 
  -1   0   4      370.90      385.94      3.19 o 
   0   0   4     3790.92     4070.14     53.27 o 
   1   0   4     4893.92     4907.15    101.79 o 
   2   0   4       98.47       96.05      1.75 o 
   3   0   4      168.33      188.67      4.29 o 
   4   0   4      559.64      577.45     17.24 o 
   5   0   4     1833.51     1823.50     53.85 o 
   6   0   4       25.27       25.10      0.71 o 
   7   0   4       83.55       83.16      2.68 o 
   8   0   4       55.62       59.46      1.22 o 
  -9   1   4        1.40        1.41      0.46 o 
  -8   1   4        3.77        3.82      0.61 o 
  -7   1   4       56.27       57.64      1.18 o 
  -6   1   4       19.45       19.86      0.36 o 
  -5   1   4       26.07       20.93      0.31 o 
  -4   1   4      407.47      421.16      3.50 o 
  -3   1   4      942.48      956.60      7.88 o 
  -2   1   4      151.91      156.67      1.28 o 
  -1   1   4      177.81      175.28      1.40 o 
   0   1   4      876.79      888.63      8.74 o 
   1   1   4     1326.92     1357.90     14.63 o 
   2   1   4      617.37      635.52      9.57 o 
   3   1   4      880.94      837.38     14.23 o 
   4   1   4       10.84       13.85      0.95 o 
   5   1   4      412.44      405.32     12.26 o 
   6   1   4        1.77        3.35      0.21 o 
   7   1   4       92.15       92.36      3.02 o 
   8   1   4       19.48       19.52      0.44 o 
  -9   2   4      117.27      117.69      4.32 o 
  -8   2   4       81.60       80.94      2.14 o 
  -7   2   4        4.38        4.44      0.25 o 
  -6   2   4      623.94      627.46      7.55 o 
  -5   2   4     1169.20     1150.86     12.17 o 
  -4   2   4       25.18       25.40      0.35 o 
  -3   2   4      287.10      286.71      2.45 o 
  -2   2   4     2636.59     2604.64     30.36 o 
  -1   2   4     5630.24     5617.68    109.01 o 
   0   2   4      628.76      617.44      5.12 o 
   1   2   4       84.20       98.31      0.89 o 
   2   2   4     1278.05     1295.32     18.79 o 
   3   2   4     1041.70     1024.36     14.48 o 
   4   2   4      498.90      501.71      8.25 o 
   5   2   4      468.92      467.35      7.71 o 
   6   2   4      180.71      183.17      3.75 o 
   7   2   4        8.69        9.01      0.35 o 
   8   2   4       26.01       25.77      0.55 o 
  -9   3   4       98.51       99.21      3.73 o 
  -8   3   4      243.78      240.50      8.28 o 
  -7   3   4       48.57       49.66      1.02 o 
  -6   3   4      888.27      879.92      9.81 o 
  -5   3   4      391.45      377.22      4.07 o 
  -4   3   4      488.11      460.66      3.83 o 
  -3   3   4       50.67       50.51      0.50 o 
  -2   3   4      636.93      665.52      5.39 o 
  -1   3   4       46.23       47.09      0.41 o 
   0   3   4        1.22        1.24      0.07 o 
   1   3   4     1476.97     1508.01     15.85 o 
   2   3   4       29.47       27.73      0.36 o 
   3   3   4      624.73      633.77      7.15 o 
   4   3   4       96.13       95.26      1.44 o 
   5   3   4      251.52      259.85      3.32 o 
   6   3   4       23.48       23.30      0.59 o 
   7   3   4       22.91       24.54      0.59 o 
   8   3   4        7.42        8.07      0.24 o 
  -9   4   4       87.19       81.80      3.16 o 
  -8   4   4       53.78       52.41      2.14 o 
  -7   4   4        2.15        1.92      0.33 o 
  -6   4   4      574.27      575.64      6.91 o 
  -5   4   4      871.88      868.70      9.70 o 
  -4   4   4       55.60       53.17      0.55 o 
  -3   4   4      127.36      126.79      1.13 o 
  -2   4   4     3750.79     3809.88     36.87 o 
  -1   4   4     4556.31     4809.42     70.17 o 
   0   4   4      132.41      137.90      1.23 o 
   1   4   4      167.11      164.61      1.42 o 
   2   4   4     1318.27     1362.85     12.65 o 
   3   4   4      720.37      729.24      6.39 o 
   4   4   4      183.56      188.15      2.30 o 
   5   4   4      390.11      387.96      4.92 o 
   6   4   4      198.74      198.78      3.42 o 
   7   4   4       16.39       16.44      0.49 o 
   8   4   4       38.12       39.11      0.71 o 
  -9   5   4        0.57       -0.11      0.40 o 
  -8   5   4        0.87        1.14      0.41 o 
  -7   5   4       19.67       20.69      0.64 o 
  -6   5   4        5.07        6.54      0.36 o 
  -5   5   4       51.37       49.87      0.64 o 
  -4   5   4      399.21      400.79      4.10 o 
  -3   5   4      568.47      550.32      4.76 o 
  -2   5   4      385.24      378.84      3.20 o 
  -1   5   4       99.41      100.56      0.83 o 
   0   5   4      994.26      996.87      8.94 o 
   1   5   4      813.03      827.07      6.68 o 
   2   5   4      697.19      692.97      6.32 o 
   3   5   4      521.22      509.56      5.08 o 
   4   5   4      118.42      119.76      1.41 o 
   5   5   4      325.86      329.38      4.19 o 
   6   5   4       14.98       15.94      0.39 o 
   7   5   4       83.95       85.87      1.40 o 
   8   5   4       13.51       13.67      0.35 o 
  -9   6   4       15.54       13.75      0.95 o 
  -8   6   4        5.26        5.40      0.61 o 
  -7   6   4      184.73      186.47      3.60 o 
  -6   6   4      564.20      567.43      8.05 o 
  -5   6   4        5.92        6.97      0.29 o 
  -4   6   4        1.61        2.09      0.14 o 
  -3   6   4      877.59      882.36      7.63 o 
  -2   6   4     1347.09     1357.97     11.29 o 
  -1   6   4      153.12      171.47      1.51 o 
   0   6   4      648.32      674.54      5.59 o 
   1   6   4     2220.35     2280.64     21.06 o 
   2   6   4      359.37      359.97      3.60 o 
   3   6   4       66.44       65.93      0.73 o 
   4   6   4      342.76      345.26      4.08 o 
   5   6   4     1124.38     1146.14     15.68 o 
   6   6   4       46.63       45.19      0.81 o 
   7   6   4       35.33       37.21      0.70 o 
   8   6   4       38.80       41.46      0.86 o 
  -8   7   4        0.13       -0.15      0.36 o 
  -7   7   4       82.50       82.73      1.78 o 
  -6   7   4       28.51       29.31      0.62 o 
  -5   7   4        2.43        2.56      0.14 o 
  -4   7   4       69.20       68.16      0.79 o 
  -3   7   4      362.96      365.53      3.55 o 
  -2   7   4      179.57      176.88      1.56 o 
  -1   7   4       69.52       68.04      0.65 o 
   0   7   4      233.39      220.75      1.81 o 
   1   7   4      600.58      612.42      5.27 o 
   2   7   4       66.27       65.06      0.69 o 
   3   7   4      233.60      230.02      2.42 o 
   4   7   4       23.94       25.27      0.42 o 
   5   7   4       92.79       92.58      1.31 o 
   6   7   4       20.55       19.69      0.45 o 
   7   7   4       20.16       18.92      0.50 o 
  -8   8   4       58.54       57.87      2.37 o 
  -7   8   4        0.72        0.32      0.32 o 
  -6   8   4      203.36      206.22      3.39 o 
  -5   8   4      579.08      584.13      6.52 o 
  -4   8   4       63.65       60.01      0.75 o 
  -3   8   4       52.39       53.50      0.63 o 
  -2   8   4      428.79      432.86      3.89 o 
  -1   8   4     1334.83     1387.26     11.82 o 
   0   8   4      296.80      292.04      2.45 o 
   1   8   4       47.11       45.97      0.68 o 
   2   8   4      467.08      468.57      4.37 o 
   3   8   4      429.14      425.34      4.89 o 
   4   8   4      282.00      279.70      3.57 o 
   5   8   4      218.43      217.69      2.88 o 
   6   8   4      118.84      117.47      2.16 o 
   7   8   4        9.14        8.67      0.43 o 
  -8   9   4       84.52       86.51      3.33 o 
  -7   9   4       17.88       17.73      1.45 o 
  -6   9   4      371.89      375.53      6.01 o 
  -5   9   4      139.49      141.00      1.70 o 
  -4   9   4      201.41      202.45      2.23 o 
  -3   9   4       25.92       26.91      0.38 o 
  -2   9   4      359.11      363.16      3.39 o 
  -1   9   4        2.29        2.44      0.17 o 
   0   9   4       47.75       51.61      0.58 o 
   1   9   4      323.25      334.00      3.46 o 
   2   9   4       82.65       81.65      0.96 o 
   3   9   4      142.53      142.51      2.05 o 
   4   9   4       31.61       33.85      0.77 o 
   5   9   4      120.21      121.15      1.84 o 
   6   9   4       21.40       21.20      0.62 o 
   7   9   4       19.04       19.58      1.00 o 
  -7  10   4        2.37        1.86      0.31 o 
  -6  10   4      134.86      138.26      2.85 o 
  -5  10   4      235.90      235.38      3.10 o 
  -4  10   4       10.93       10.36      0.37 o 
  -3  10   4       23.10       22.52      0.36 o 
  -2  10   4      760.91      776.77      7.39 o 
  -1  10   4      807.35      809.78      7.58 o 
   0  10   4       53.54       50.51      0.60 o 
   1  10   4       81.81       81.12      0.97 o 
   2  10   4      316.18      316.08      3.49 o 
   3  10   4      136.94      136.53      2.06 o 
   4  10   4       45.45       46.02      0.94 o 
   5  10   4      152.07      154.60      2.54 o 
   6  10   4       86.10       83.74      1.95 o 
  -7  11   4        9.95       10.13      0.62 o 
  -6  11   4        3.25        3.41      0.34 o 
  -5  11   4       26.00       26.98      0.56 o 
  -4  11   4       96.41       97.74      1.25 o 
  -3  11   4      131.84      131.56      1.53 o 
  -2  11   4      145.34      144.40      1.58 o 
  -1  11   4       32.43       29.90      0.45 o 
   0  11   4      261.00      258.24      2.83 o 
   1  11   4      171.57      169.62      2.13 o 
   2  11   4      200.73      199.00      2.67 o 
   3  11   4       62.03       61.56      1.10 o 
   4  11   4      110.17      111.41      1.94 o 
   5  11   4       44.34       45.14      1.07 o 
   6  11   4       24.15       26.36      0.76 o 
  -6  12   4      206.99      204.59      4.97 o 
  -5  12   4       19.64       19.49      0.56 o 
  -4  12   4        4.49        3.91      0.21 o 
  -3  12   4      197.47      201.47      2.27 o 
  -2  12   4      444.20      438.45      4.67 o 
  -1  12   4        8.59        7.94      0.24 o 
   0  12   4       14.92       16.33      0.36 o 
   1  12   4      436.69      449.97      5.94 o 
   2  12   4      250.12      252.70      4.29 o 
   3  12   4        9.74        9.64      0.58 o 
   4  12   4      100.96      101.23      1.96 o 
   5  12   4      292.87      299.29      5.93 o 
  -5  13   4        8.66        8.61      0.42 o 
  -4  13   4        6.29        6.72      0.27 o 
  -3  13   4       90.06       92.13      1.21 o 
  -2  13   4       46.58       45.64      0.67 o 
  -1  13   4       43.53       44.57      0.65 o 
   0  13   4       41.15       40.08      0.69 o 
   1  13   4      126.08      127.81      1.91 o 
   2  13   4        1.85        2.15      0.29 o 
   3  13   4       20.93       20.03      0.67 o 
   4  13   4       17.06       17.21      0.77 o 
  -4  14   4       22.82       22.95      0.72 o 
  -3  14   4        3.11        3.28      0.22 o 
  -2  14   4       87.39       90.72      1.20 o 
  -1  14   4      196.15      200.53      2.38 o 
   0  14   4       40.81       40.92      0.71 o 
   1  14   4       16.45       17.74      0.61 o 
   2  14   4      145.73      151.14      3.17 o 
   3  14   4       93.35       95.65      2.15 o 
  -3  15   4        6.19        7.02      0.34 o 
  -2  15   4       74.59       80.79      1.24 o 
  -1  15   4        3.90        4.50      0.26 o 
   0  15   4       21.84       22.87      0.53 o 
   1  15   4       34.06       34.84      0.88 o 
   2  15   4       28.15       27.91      0.78 o 
  -2 -15   5       25.45       28.58      1.67 o 
  -1 -15   5       91.07       95.08      3.77 o 
   0 -15   5       50.69       51.95      2.36 o 
   1 -15   5        8.07        7.65      0.58 o 
  -4 -14   5       60.84       60.80      1.71 o 
  -3 -14   5       28.21       23.95      0.99 o 
  -2 -14   5       14.94       15.64      1.23 o 
  -1 -14   5       30.75       30.36      1.65 o 
   0 -14   5       68.40       71.27      2.05 o 
   1 -14   5       39.76       34.89      2.00 o 
   2 -14   5        0.24        0.27      0.25 o 
   3 -14   5        7.41        8.24      0.57 o 
  -5 -13   5        3.83        3.11      0.30 o 
  -4 -13   5       88.21       90.05      2.33 o 
  -3 -13   5      161.94      162.97      3.25 o 
  -2 -13   5       22.84       21.75      1.36 o 
  -1 -13   5       34.44       34.92      1.78 o 
   0 -13   5      129.61      129.14      3.33 o 
   1 -13   5       57.79       57.30      1.39 o 
   2 -13   5       36.87       36.16      1.22 o 
   3 -13   5       56.71       54.49      1.61 o 
   4 -13   5      123.91      116.03      3.99 o 
  -6 -12   5      134.91      134.85      2.64 o 
  -5 -12   5        4.72        5.10      0.34 o 
  -4 -12   5       53.39       52.25      1.43 o 
  -3 -12   5      172.22      174.10      3.43 o 
  -2 -12   5      192.23      186.62      3.85 o 
  -1 -12   5       68.46       68.61      1.69 o 
   0 -12   5       52.12       49.44      1.49 o 
   1 -12   5      276.81      272.44      5.37 o 
   2 -12   5      119.27      115.80      2.61 o 
   3 -12   5        6.88        6.53      0.44 o 
   4 -12   5       14.95       15.92      0.70 o 
   5 -12   5       71.85       72.38      2.93 o 
  -6 -11   5       10.51       11.92      0.66 o 
  -5 -11   5       16.46       16.96      0.56 o 
  -4 -11   5      240.99      241.37      4.64 o 
  -3 -11   5      284.33      282.69      5.36 o 
  -2 -11   5       45.56       43.28      0.84 o 
  -1 -11   5       52.86       51.77      1.30 o 
   0 -11   5      478.14      467.01      9.04 o 
   1 -11   5       74.96       71.88      1.46 o 
   2 -11   5       12.31       10.98      0.54 o 
   3 -11   5      159.21      153.08      3.28 o 
   4 -11   5      244.18      237.63      8.00 o 
   5 -11   5        9.31        9.44      0.52 o 
  -7 -10   5       41.20       39.32      1.10 o 
  -6 -10   5       17.34       16.90      0.50 o 
  -5 -10   5       25.93       25.51      0.70 o 
  -4 -10   5       11.61       11.42      0.45 o 
  -3 -10   5      381.78      380.62      6.29 o 
  -2 -10   5       46.45       44.33      0.83 o 
  -1 -10   5       54.87       54.53      1.12 o 
   0 -10   5      161.64      158.00      2.91 o 
   1 -10   5      271.46      264.02      4.13 o 
   2 -10   5       92.56       91.13      1.75 o 
   3 -10   5      208.36      199.01      4.14 o 
   4 -10   5      110.32      112.41      2.15 o 
   5 -10   5       84.37       82.85      1.80 o 
   6 -10   5       21.69       20.69      1.19 o 
  -7  -9   5       43.45       45.93      1.77 o 
  -6  -9   5       50.62       54.26      1.06 o 
  -5  -9   5      246.30      239.95      3.27 o 
  -4  -9   5      169.91      162.30      2.80 o 
  -3  -9   5       38.42       39.19      1.10 o 
  -2  -9   5      211.52      207.32      3.14 o 
  -1  -9   5      897.51      881.14     13.16 o 
   0  -9   5      189.06      186.93      3.36 o 
   1  -9   5      105.57      102.41      1.72 o 
   2  -9   5       99.47       99.00      1.47 o 
   3  -9   5      658.71      651.48      8.94 o 
   4  -9   5      151.60      147.48      2.43 o 
   5  -9   5       19.23       19.30      0.50 o 
   6  -9   5       19.64       19.28      0.79 o 
  -8  -8   5       35.08       35.65      1.31 o 
  -7  -8   5        2.76        2.55      0.30 o 
  -6  -8   5       41.69       41.82      0.85 o 
  -5  -8   5        4.08        3.88      0.21 o 
  -4  -8   5      159.64      153.26      2.37 o 
  -3  -8   5      298.19      283.50      3.61 o 
  -2  -8   5       33.08       33.89      0.58 o 
  -1  -8   5      158.23      152.98      1.97 o 
   0  -8   5      199.65      188.33      2.45 o 
   1  -8   5      309.65      303.80      3.91 o 
   2  -8   5       11.37       11.20      0.24 o 
   3  -8   5       59.03       58.01      0.87 o 
   4  -8   5       98.80       99.60      1.39 o 
   5  -8   5        6.29        5.98      0.24 o 
   6  -8   5       28.96       29.16      0.71 o 
   7  -8   5       52.15       53.13      1.12 o 
  -8  -7   5       57.97       56.44      1.66 o 
  -7  -7   5      433.16      439.32      8.25 o 
  -6  -7   5       48.85       47.45      0.93 o 
  -5  -7   5       21.96       20.47      0.46 o 
  -4  -7   5      207.29      204.30      2.61 o 
  -3  -7   5     1338.87     1365.71     16.78 o 
  -2  -7   5      267.39      258.15      3.03 o 
  -1  -7   5       42.10       37.30      0.49 o 
   0  -7   5      416.61      432.28      4.36 o 
   1  -7   5      360.67      367.15      3.77 o 
   2  -7   5      115.06      118.74      1.27 o 
   3  -7   5      173.26      173.07      1.91 o 
   4  -7   5      598.57      600.48      6.69 o 
   5  -7   5       92.53       93.24      1.31 o 
   6  -7   5       87.03       85.98      1.46 o 
   7  -7   5       48.11       48.35      1.01 o 
  -8  -6   5       75.88       76.85      2.10 o 
  -7  -6   5        2.41        3.31      0.31 o 
  -6  -6   5      302.53      293.80      4.30 o 
  -5  -6   5        4.74        5.23      0.22 o 
  -4  -6   5      127.92      125.55      1.65 o 
  -3  -6   5      781.08      775.00      9.03 o 
  -2  -6   5      839.09      859.60      8.93 o 
  -1  -6   5      179.66      176.57      1.62 o 
   0  -6   5      246.99      257.55      2.25 o 
   1  -6   5     1137.68     1172.50     11.27 o 
   2  -6   5      608.28      612.22      6.89 o 
   3  -6   5       13.37       13.25      0.23 o 
   4  -6   5        5.95        7.28      0.40 o 
   5  -6   5      207.93      204.04      2.97 o 
   6  -6   5       21.46       22.04      0.47 o 
   7  -6   5        5.43        5.70      0.27 o 
  -9  -5   5        3.17        3.77      0.45 o 
  -8  -5   5       95.56       97.52      2.99 o 
  -7  -5   5      731.14      718.28     13.29 o 
  -6  -5   5       37.94       36.17      0.68 o 
  -5  -5   5       21.03       20.79      0.41 o 
  -4  -5   5      614.71      606.53      6.94 o 
  -3  -5   5     1293.85     1308.16     13.62 o 
  -2  -5   5      147.65      154.33      1.54 o 
  -1  -5   5      263.02      248.99      2.11 o 
   0  -5   5     1026.89     1042.51      8.56 o 
   1  -5   5      134.30      135.97      1.20 o 
   2  -5   5       56.17       54.62      0.68 o 
   3  -5   5      524.22      528.20      5.93 o 
   4  -5   5      883.63      871.47      9.30 o 
   5  -5   5       43.95       43.07      0.61 o 
   6  -5   5        8.74        9.22      0.24 o 
   7  -5   5      119.59      120.14      2.51 o 
  -9  -4   5        2.92        3.35      0.40 o 
  -8  -4   5        9.73        8.21      0.53 o 
  -7  -4   5       56.07       55.37      1.24 o 
  -6  -4   5        0.42        0.48      0.13 o 
  -5  -4   5      140.28      136.47      1.89 o 
  -4  -4   5       68.10       67.71      0.81 o 
  -3  -4   5     1558.61     1539.85     16.16 o 
  -2  -4   5      171.56      182.66      1.75 o 
  -1  -4   5       71.04       68.20      0.59 o 
   0  -4   5      415.46      417.06      3.43 o 
   1  -4   5     1202.15     1213.25      9.66 o 
   2  -4   5      242.91      246.99      2.38 o 
   3  -4   5      422.50      414.75      4.39 o 
   4  -4   5      113.60      114.32      1.36 o 
   5  -4   5       80.47       77.99      0.95 o 
   6  -4   5       40.21       40.52      0.77 o 
   7  -4   5      197.96      198.20      4.01 o 
   8  -4   5      130.35      129.92      2.70 o 
  -9  -3   5       70.76       69.80      1.93 o 
  -8  -3   5       59.98       63.97      1.78 o 
  -7  -3   5       60.17       59.45      1.18 o 
  -6  -3   5       92.24       91.63      1.24 o 
  -5  -3   5      849.86      847.93     10.25 o 
  -4  -3   5      418.29      422.50      4.00 o 
  -3  -3   5       42.24       42.63      0.49 o 
  -2  -3   5      879.03      890.68      8.16 o 
  -1  -3   5     5140.12     5250.80     99.59 o 
   0  -3   5      369.14      389.05      3.19 o 
   1  -3   5     1322.65     1325.77     10.84 o 
   2  -3   5       45.98       44.68      0.54 o 
   3  -3   5     2340.16     2445.09     39.95 o 
   4  -3   5      467.21      472.76      7.77 o 
   5  -3   5       75.35       74.50      1.56 o 
   6  -3   5       46.67       55.56      7.10 o 
   7  -3   5      213.49      218.97      3.80 o 
   8  -3   5       66.62       64.79      1.39 o 
  -9  -2   5       11.18       12.24      1.17 o 
  -8  -2   5       36.62       38.12      1.19 o 
  -7  -2   5       23.26       23.42      0.68 o 
  -6  -2   5       46.24       43.80      0.70 o 
  -5  -2   5      104.93      104.28      1.22 o 
  -4  -2   5      181.64      183.51      1.74 o 
  -3  -2   5     1391.67     1360.62     16.68 o 
  -2  -2   5      134.50      133.62      1.17 o 
  -1  -2   5      155.60      154.79      1.31 o 
   0  -2   5      300.31      309.77      2.54 o 
   1  -2   5     1255.00     1277.89     10.71 o 
   2  -2   5      110.59      115.96      1.25 o 
   3  -2   5      235.63      242.51      3.59 o 
   4  -2   5       80.13       85.61      2.87 o 
   5  -2   5       23.40       25.21      0.72 o 
   6  -2   5       47.22       50.06      3.26 o 
   7  -2   5      176.79      180.53      5.90 o 
   8  -2   5      185.43      179.39      3.94 o 
  -9  -1   5        8.08        9.68      0.78 o 
  -8  -1   5      107.47      109.62      3.47 o 
  -7  -1   5     1000.20     1010.54     16.22 o 
  -6  -1   5       87.83       86.91      1.15 o 
  -5  -1   5       49.12       45.56      0.62 o 
  -4  -1   5      448.31      448.02      4.10 o 
  -3  -1   5     3284.92     3197.27     52.62 o 
  -2  -1   5      616.97      624.04      5.22 o 
  -1  -1   5      102.74      102.11      0.88 o 
   0  -1   5      840.40      841.65      8.04 o 
   1  -1   5      659.90      652.15      5.73 o 
   2  -1   5      132.64      137.92      1.69 o 
   3  -1   5      424.10      448.46      7.64 o 
   4  -1   5     1164.52     1137.40     33.71 o 
   5  -1   5      150.32      147.45      4.73 o 
   6  -1   5       20.41       18.94      1.07 o 
   7  -1   5       98.01      106.68      2.72 o 
   8  -1   5      151.40      150.99      3.06 o 
  -9   0   5       29.33       31.79      1.08 o 
  -8   0   5       74.87       75.46      2.03 o 
  -7   0   5        0.70        1.30      0.23 o 
  -6   0   5      301.21      300.76      3.67 o 
  -5   0   5        0.59        2.39      0.26 o 
  -4   0   5      109.78       94.01      0.87 o 
  -3   0   5     1371.84     1352.97     11.63 o 
  -2   0   5     1509.61     1441.80     13.18 o 
  -1   0   5      184.02      168.76      1.42 o 
   0   0   5      382.94      366.68      3.10 o 
   1   0   5     1985.85     2016.40     22.77 o 
   2   0   5     1205.64     1186.11     14.15 o 
   3   0   5        5.34        4.32      0.29 o 
   4   0   5        5.62        6.18      0.55 o 
   5   0   5      289.50      279.67      8.61 o 
   6   0   5       11.03       10.27      0.83 o 
   7   0   5       11.45       10.39      0.72 o 
   8   0   5      123.08      117.27      4.92 o 
  -9   1   5        7.66        7.94      0.67 o 
  -8   1   5      105.62      108.24      3.94 o 
  -7   1   5     1001.38     1016.83     14.40 o 
  -6   1   5       81.01       79.21      1.06 o 
  -5   1   5       46.58       44.66      0.60 o 
  -4   1   5      464.15      468.08      3.97 o 
  -3   1   5     3303.75     3222.30     33.08 o 
  -2   1   5      607.15      619.35      5.17 o 
  -1   1   5      115.76      115.67      0.95 o 
   0   1   5      853.27      852.95      8.78 o 
   1   1   5      634.69      629.72      5.32 o 
   2   1   5      108.11      112.94      1.46 o 
   3   1   5      443.39      470.08      8.09 o 
   4   1   5     1163.71     1178.01     24.90 o 
   5   1   5      136.88      131.75      4.27 o 
   6   1   5       15.17       17.99      1.03 o 
   8   1   5      153.84      156.86      3.67 o 
  -9   2   5       12.34       12.40      0.95 o 
  -8   2   5       34.49       35.86      1.94 o 
  -7   2   5       21.98       21.74      0.83 o 
  -6   2   5       46.04       44.35      0.68 o 
  -5   2   5      101.38      102.11      1.13 o 
  -4   2   5      175.51      180.90      1.60 o 
  -3   2   5     1395.51     1388.57     11.97 o 
  -2   2   5      134.99      136.22      1.19 o 
  -1   2   5      145.35      146.22      1.19 o 
   0   2   5      304.48      314.58      2.42 o 
   1   2   5     1268.80     1305.35     12.79 o 
   2   2   5      102.67      106.65      1.27 o 
   3   2   5      222.81      228.98      3.36 o 
   4   2   5       84.30       88.83      1.89 o 
   5   2   5       29.58       29.32      0.74 o 
   6   2   5       40.34       40.34      1.22 o 
   7   2   5      173.79      183.91      4.50 o 
   8   2   5      185.51      181.22      4.98 o 
  -9   3   5       72.01       69.96      2.80 o 
  -8   3   5       62.14       64.92      2.49 o 
  -7   3   5       64.67       63.76      1.08 o 
  -6   3   5       91.65       89.07      1.18 o 
  -5   3   5      844.85      846.29      8.92 o 
  -4   3   5      408.42      418.56      3.67 o 
  -3   3   5       35.10       36.41      0.40 o 
  -2   3   5      876.26      908.09      7.88 o 
  -1   3   5     5149.08     5232.31     95.74 o 
   0   3   5      360.23      382.37      3.45 o 
   1   3   5     1310.58     1306.00     12.25 o 
   2   3   5       65.27       65.11      0.84 o 
   3   3   5     2360.46     2411.53     25.17 o 
   4   3   5      462.68      464.82      7.66 o 
   5   3   5       71.32       71.67      1.00 o 
   6   3   5       47.41       48.69      0.94 o 
   7   3   5      211.26      227.35      5.57 o 
   8   3   5       64.94       64.56      1.08 o 
  -9   4   5        2.28        2.52      0.53 o 
  -8   4   5       11.44       11.30      0.69 o 
  -7   4   5       58.01       57.23      1.11 o 
  -6   4   5        0.24        0.41      0.12 o 
  -5   4   5      142.16      138.00      1.56 o 
  -4   4   5       72.09       71.67      0.79 o 
  -3   4   5     1559.80     1548.61     13.31 o 
  -2   4   5      169.32      180.93      1.59 o 
  -1   4   5       74.65       72.59      0.61 o 
   0   4   5      388.96      393.39      3.58 o 
   1   4   5     1186.88     1205.07     12.16 o 
   2   4   5      259.98      267.06      2.55 o 
   3   4   5      449.04      444.97      4.68 o 
   4   4   5      106.89      108.91      1.38 o 
   5   4   5       69.93       69.45      1.08 o 
   6   4   5       47.84       47.35      1.26 o 
   7   4   5      205.31      208.26      3.63 o 
   8   4   5      127.21      128.64      2.18 o 
  -9   5   5        3.07        3.06      0.55 o 
  -8   5   5       97.47      101.74      2.53 o 
  -7   5   5      735.05      743.92     11.60 o 
  -6   5   5       41.73       39.51      0.62 o 
  -5   5   5       17.33       17.95      0.34 o 
  -4   5   5      588.71      588.48      6.26 o 
  -3   5   5     1281.24     1299.06     11.54 o 
  -2   5   5      169.58      181.64      1.71 o 
  -1   5   5      264.44      253.72      1.99 o 
   0   5   5     1017.68     1048.31      9.92 o 
   1   5   5      147.12      151.24      1.37 o 
   2   5   5       72.09       72.61      0.89 o 
   3   5   5      522.04      538.46      5.37 o 
   4   5   5      895.20      894.65     10.01 o 
   5   5   5       53.70       52.92      0.78 o 
   6   5   5        7.06        7.83      0.28 o 
   7   5   5      110.44      114.63      2.06 o 
  -8   6   5       75.90       74.84      1.95 o 
  -7   6   5        2.86        3.32      0.26 o 
  -6   6   5      296.23      292.22      3.86 o 
  -5   6   5        3.88        4.73      0.28 o 
  -4   6   5      129.21      128.92      1.47 o 
  -3   6   5      781.52      780.14      7.53 o 
  -2   6   5      827.99      865.04      7.45 o 
  -1   6   5      173.58      171.16      1.55 o 
   0   6   5      241.30      253.04      2.10 o 
   1   6   5     1143.48     1177.01     10.56 o 
   2   6   5      613.45      620.08      6.43 o 
   3   6   5       14.07       14.08      0.34 o 
   4   6   5        3.69        3.69      0.14 o 
   5   6   5      210.63      207.88      2.71 o 
   6   6   5       18.92       19.53      0.47 o 
   7   6   5        5.29        5.65      0.26 o 
  -8   7   5       57.65       57.39      2.37 o 
  -7   7   5      435.94      448.43      7.13 o 
  -6   7   5       45.60       44.86      0.75 o 
  -5   7   5       17.00       16.07      0.42 o 
  -4   7   5      204.68      202.89      2.13 o 
  -3   7   5     1346.48     1382.89     13.83 o 
  -2   7   5      265.51      256.07      2.46 o 
  -1   7   5       52.25       48.94      0.56 o 
   0   7   5      428.85      448.06      4.14 o 
   1   7   5      352.27      361.89      3.43 o 
   2   7   5       95.72       99.28      1.11 o 
   3   7   5      186.43      186.70      2.11 o 
   4   7   5      615.67      617.65      7.22 o 
   5   7   5       84.82       85.05      1.22 o 
   6   7   5       77.21       77.88      1.48 o 
   7   7   5       50.41       50.32      0.99 o 
  -8   8   5       35.24       34.54      1.63 o 
  -7   8   5        2.58        2.30      0.24 o 
  -6   8   5       39.77       39.68      0.73 o 
  -5   8   5        2.98        2.91      0.18 o 
  -4   8   5      163.33      161.65      1.74 o 
  -3   8   5      305.14      295.86      2.92 o 
  -2   8   5       28.78       29.82      0.41 o 
  -1   8   5      149.29      145.13      1.37 o 
   0   8   5      197.67      189.62      1.91 o 
   1   8   5      316.86      315.94      3.12 o 
   2   8   5        9.68        9.45      0.23 o 
   3   8   5       58.28       58.67      0.80 o 
   4   8   5      102.87      103.73      1.43 o 
   5   8   5        8.56        8.02      0.39 o 
   6   8   5       24.57       25.50      0.62 o 
   7   8   5       51.93       54.45      1.98 o 
  -7   9   5       48.00       48.69      1.24 o 
  -6   9   5       50.34       52.65      0.91 o 
  -5   9   5      240.94      239.71      2.80 o 
  -4   9   5      157.55      150.88      1.72 o 
  -3   9   5       33.34       34.65      0.53 o 
  -2   9   5      214.92      218.79      2.20 o 
  -1   9   5      906.73      905.32      8.20 o 
   0   9   5      178.99      181.81      1.85 o 
   1   9   5       95.19       93.67      1.16 o 
   2   9   5      117.26      116.94      1.31 o 
   3   9   5      677.79      678.64      8.98 o 
   4   9   5      148.51      150.19      2.44 o 
   5   9   5       15.40       15.33      0.41 o 
   6   9   5       20.26       20.18      0.66 o 
  -7  10   5       42.25       41.07      1.88 o 
  -6  10   5       18.41       17.88      0.44 o 
  -5  10   5       25.91       26.46      0.48 o 
  -4  10   5       11.29       11.44      0.31 o 
  -3  10   5      383.05      385.14      3.93 o 
  -2  10   5       46.65       47.00      0.62 o 
  -1  10   5       54.82       56.43      0.66 o 
   0  10   5      147.61      149.83      1.63 o 
   1  10   5      263.95      262.53      2.95 o 
   2  10   5      101.43      100.41      1.24 o 
   3  10   5      222.26      222.02      3.11 o 
   4  10   5      105.87      108.25      1.86 o 
   5  10   5       77.39       77.05      1.50 o 
   6  10   5       25.87       26.58      1.01 o 
  -6  11   5       10.96       11.76      0.47 o 
  -5  11   5       12.53       14.35      0.45 o 
  -4  11   5      230.15      233.79      2.76 o 
  -3  11   5      283.58      289.28      3.15 o 
  -2  11   5       59.13       61.50      0.77 o 
  -1  11   5       57.46       56.93      0.67 o 
   0  11   5      471.37      478.17      4.77 o 
   1  11   5       72.01       71.49      1.05 o 
   2  11   5       17.74       16.94      0.50 o 
   3  11   5      161.33      159.11      2.64 o 
   4  11   5      245.80      246.71      3.92 o 
   5  11   5       11.85       11.79      0.49 o 
  -6  12   5      133.33      135.36      4.52 o 
  -5  12   5        3.90        5.02      0.38 o 
  -4  12   5       53.84       54.93      0.86 o 
  -3  12   5      172.85      179.02      2.14 o 
  -2  12   5      192.69      195.25      2.19 o 
  -1  12   5       64.50       67.31      0.87 o 
   0  12   5       48.57       46.77      0.78 o 
   1  12   5      278.90      290.58      3.95 o 
   2  12   5      124.79      124.56      2.29 o 
   3  12   5        7.01        7.44      0.46 o 
   4  12   5       12.72       13.14      0.83 o 
   5  12   5       72.18       75.55      1.73 o 
  -5  13   5        2.92        2.25      0.30 o 
  -4  13   5       86.35       90.53      1.33 o 
  -3  13   5      162.83      166.53      2.02 o 
  -2  13   5       23.19       22.41      0.50 o 
  -1  13   5       36.93       38.81      0.63 o 
   0  13   5      132.35      138.78      1.88 o 
   1  13   5       54.88       56.73      1.03 o 
   2  13   5       29.68       29.83      0.84 o 
   3  13   5       59.95       56.93      1.65 o 
   4  13   5      131.73      132.28      3.35 o 
  -4  14   5       63.64       69.69      1.31 o 
  -3  14   5       29.78       26.98      0.69 o 
  -2  14   5       13.11       14.09      0.41 o 
  -1  14   5       27.87       30.35      0.58 o 
   0  14   5       67.60       72.96      1.21 o 
   1  14   5       41.55       39.49      1.09 o 
   2  14   5        0.13        0.33      0.27 o 
   3  14   5        7.34        8.39      0.50 o 
  -2  15   5       27.42       30.79      0.71 o 
  -1  15   5       93.74      100.05      1.74 o 
   0  15   5       47.90       48.36      1.14 o 
   1  15   5        6.33        6.86      0.39 o 
  -3 -14   6       12.51       14.23      1.21 o 
  -2 -14   6      128.62      132.38      4.99 o 
  -1 -14   6       47.04       48.10      2.27 o 
   0 -14   6       45.21       44.18      1.91 o 
   1 -14   6       12.61       13.02      0.73 o 
   2 -14   6      107.49      100.40      2.70 o 
  -5 -13   6       90.65       88.73      3.34 o 
  -4 -13   6       66.35       68.17      1.57 o 
  -3 -13   6       17.44       18.47      1.36 o 
  -2 -13   6       56.73       56.83      2.54 o 
  -1 -13   6      141.02      133.72      3.84 o 
   0 -13   6       56.39       59.14      1.76 o 
   1 -13   6       89.85       85.55      2.50 o 
   2 -13   6      147.25      138.07      2.90 o 
   3 -13   6       94.52       89.96      2.08 o 
  -5 -12   6       34.45       33.02      0.87 o 
  -4 -12   6       14.43       16.30      0.63 o 
  -3 -12   6      129.75      125.25      2.55 o 
  -2 -12   6       28.12       25.26      1.49 o 
  -1 -12   6       37.80       34.33      1.18 o 
   0 -12   6        0.82        1.23      0.72 o 
   1 -12   6       84.10       83.59      2.27 o 
   2 -12   6       10.63        9.91      0.50 o 
   3 -12   6        9.57       10.97      1.05 o 
   4 -12   6        5.56        5.47      0.43 o 
  -6 -11   6       43.56       43.37      1.03 o 
  -5 -11   6       87.62       85.95      1.78 o 
  -4 -11   6       35.57       34.71      0.95 o 
  -3 -11   6       63.43       67.17      1.37 o 
  -2 -11   6      232.36      223.81      4.58 o 
  -1 -11   6      114.37      108.77      2.43 o 
   0 -11   6       12.01       11.22      0.62 o 
   1 -11   6       93.75       90.22      2.85 o 
   2 -11   6      348.56      335.31      5.85 o 
   3 -11   6       39.48       38.92      1.08 o 
   4 -11   6       44.48       44.36      1.36 o 
   5 -11   6       42.67       43.36      1.65 o 
  -7 -10   6       17.98       17.75      1.47 o 
  -6 -10   6       29.98       30.67      0.80 o 
  -5 -10   6      110.02      109.06      1.92 o 
  -4 -10   6        1.44        1.36      0.29 o 
  -3 -10   6       26.42       26.39      0.69 o 
  -2 -10   6      263.38      257.67      3.88 o 
  -1 -10   6       61.15       62.10      1.49 o 
   0 -10   6      125.71      123.43      2.34 o 
   1 -10   6        0.29        0.49      0.19 o 
   2 -10   6      135.84      130.75      2.42 o 
   3 -10   6       17.88       17.22      0.62 o 
   4 -10   6       10.90       11.75      0.51 o 
   5 -10   6        6.45        6.55      0.48 o 
  -7  -9   6       23.25       23.36      0.64 o 
  -6  -9   6       62.89       62.80      1.35 o 
  -5  -9   6      319.13      328.64      4.81 o 
  -4  -9   6      722.81      699.57     12.86 o 
  -3  -9   6        7.84        8.31      0.33 o 
  -2  -9   6       25.76       24.37      0.80 o 
  -1  -9   6      562.11      548.53      9.39 o 
   0  -9   6      464.98      443.12      7.62 o 
   1  -9   6       19.92       19.67      0.44 o 
   2  -9   6      150.35      150.24      2.38 o 
   3  -9   6      481.47      479.45      6.62 o 
   4  -9   6       99.40       97.94      1.80 o 
   5  -9   6       16.45       17.37      0.46 o 
   6  -9   6      123.83      123.32      3.27 o 
  -8  -8   6        8.56        9.57      0.87 o 
  -7  -8   6       17.76       17.36      0.49 o 
  -6  -8   6      106.94      107.41      1.89 o 
  -5  -8   6      121.65      116.36      1.84 o 
  -4  -8   6       68.48       70.59      1.27 o 
  -3  -8   6       39.84       39.58      0.90 o 
  -2  -8   6      695.89      687.45      9.28 o 
  -1  -8   6      139.38      134.31      2.01 o 
   0  -8   6      292.59      292.92      4.41 o 
   1  -8   6       71.01       68.79      0.93 o 
   2  -8   6      696.60      687.08      9.39 o 
   3  -8   6      143.07      139.47      1.89 o 
   4  -8   6       88.69       89.02      1.26 o 
   5  -8   6      120.59      118.31      2.20 o 
   6  -8   6       27.72       27.35      0.68 o 
  -8  -7   6       59.73       61.28      2.06 o 
  -7  -7   6       16.69       17.57      0.70 o 
  -6  -7   6       16.40       15.18      0.44 o 
  -5  -7   6      264.94      262.16      3.55 o 
  -4  -7   6      576.03      571.91      7.54 o 
  -3  -7   6      180.42      171.00      2.41 o 
  -2  -7   6      132.19      131.63      1.91 o 
  -1  -7   6      333.93      332.24      4.52 o 
   0  -7   6      359.26      369.34      4.31 o 
   1  -7   6      503.14      489.42      4.98 o 
   2  -7   6      502.34      492.06      5.26 o 
   3  -7   6      210.73      208.52      2.29 o 
   4  -7   6       14.67       15.28      0.28 o 
   5  -7   6       65.48       64.30      1.02 o 
   6  -7   6      333.59      326.80      5.08 o 
  -8  -6   6       82.25       84.59      1.86 o 
  -7  -6   6      147.26      148.57      2.50 o 
  -6  -6   6       22.76       22.58      0.52 o 
  -5  -6   6      140.32      134.78      2.10 o 
  -4  -6   6       78.38       78.72      1.03 o 
  -3  -6   6      549.00      533.07      6.70 o 
  -2  -6   6      190.26      180.05      2.15 o 
  -1  -6   6      236.47      216.47      2.38 o 
   0  -6   6       55.08       55.33      0.69 o 
   1  -6   6      172.35      168.58      1.48 o 
   2  -6   6      218.69      215.79      2.50 o 
   3  -6   6        1.88        2.37      0.21 o 
   4  -6   6       17.15       17.74      0.29 o 
   5  -6   6       35.15       33.01      0.58 o 
   6  -6   6        9.44       10.21      0.30 o 
   7  -6   6        1.13        1.32      0.19 o 
  -8  -5   6       27.00       28.34      1.02 o 
  -7  -5   6       18.46       18.44      0.55 o 
  -6  -5   6       60.97       61.33      0.96 o 
  -5  -5   6      331.40      328.95      4.38 o 
  -4  -5   6      379.00      377.78      4.38 o 
  -3  -5   6      274.13      268.99      3.23 o 
  -2  -5   6      482.15      464.30      5.83 o 
  -1  -5   6      175.16      176.18      1.73 o 
   0  -5   6       76.20       81.88      0.81 o 
   1  -5   6      367.66      364.62      3.35 o 
   2  -5   6     1118.11     1132.24     12.71 o 
   3  -5   6       82.34       84.29      1.02 o 
   4  -5   6      140.09      137.76      1.73 o 
   5  -5   6      135.33      132.06      1.66 o 
   6  -5   6      501.92      498.91      8.60 o 
   7  -5   6      125.69      122.55      2.21 o 
  -9  -4   6      152.52      159.59      4.02 o 
  -8  -4   6       55.59       58.62      2.06 o 
  -7  -4   6       38.10       37.67      0.77 o 
  -6  -4   6       94.60       91.85      1.26 o 
  -5  -4   6      174.58      168.39      2.31 o 
  -4  -4   6        2.25        2.25      0.15 o 
  -3  -4   6       71.55       67.34      0.81 o 
  -2  -4   6      756.15      746.92      7.07 o 
  -1  -4   6      113.95      117.50      0.99 o 
   0  -4   6      399.58      399.16      3.38 o 
   1  -4   6       14.17       14.26      0.20 o 
   2  -4   6      726.50      732.67      7.64 o 
   3  -4   6      216.39      207.64      2.37 o 
   4  -4   6       45.56       44.89      0.61 o 
   5  -4   6       60.54       60.34      0.88 o 
   6  -4   6       14.48       15.73      0.32 o 
   7  -4   6       25.50       26.18      0.55 o 
  -9  -3   6       86.36       87.90      2.39 o 
  -8  -3   6      355.38      362.51     15.16 o 
  -7  -3   6       11.99       10.95      0.37 o 
  -6  -3   6       56.06       55.70      0.82 o 
  -5  -3   6     1251.73     1262.07     16.42 o 
  -4  -3   6     1769.61     1737.61     22.59 o 
  -3  -3   6       49.57       51.37      0.58 o 
  -2  -3   6        4.62        3.75      0.12 o 
  -1  -3   6     1333.93     1336.58     11.78 o 
   0  -3   6      611.02      627.13      5.27 o 
   1  -3   6       16.58       16.89      0.21 o 
   2  -3   6      768.37      772.07      7.67 o 
   3  -3   6     1139.78     1121.15     13.45 o 
   4  -3   6       91.39       86.05      1.77 o 
   5  -3   6       11.61       12.05      0.61 o 
   6  -3   6      381.04      376.73      6.62 o 
   7  -3   6      318.99      319.78      5.51 o 
  -9  -2   6      171.52      172.98      4.36 o 
  -8  -2   6       50.28       51.40      1.52 o 
  -7  -2   6       39.62       39.59      0.79 o 
  -6  -2   6      169.08      166.04      2.29 o 
  -5  -2   6      163.80      163.05      1.85 o 
  -4  -2   6       56.32       56.76      0.69 o 
  -3  -2   6       42.34       40.64      0.65 o 
  -2  -2   6     1206.34     1174.32      9.99 o 
  -1  -2   6      182.27      179.83      1.69 o 
   0  -2   6      619.06      619.09      5.21 o 
   1  -2   6      127.56      122.92      1.14 o 
   2  -2   6     1445.27     1469.20     13.32 o 
   3  -2   6      411.88      402.66      6.40 o 
   4  -2   6       88.06       87.08      1.95 o 
   5  -2   6      243.26      233.86      7.32 o 
   6  -2   6       45.80       46.67      1.91 o 
  -9  -1   6       65.82       68.97      3.51 o 
  -8  -1   6       60.28       62.05      1.89 o 
  -7  -1   6       27.06       26.30      0.55 o 
  -6  -1   6       27.70       28.85      0.49 o 
  -5  -1   6      443.78      448.25      4.83 o 
  -4  -1   6     1191.67     1164.75     11.86 o 
  -3  -1   6      556.59      571.13      5.29 o 
  -2  -1   6      231.78      234.86      1.97 o 
  -1  -1   6      233.79      246.69      2.29 o 
   0  -1   6      465.90      477.82      3.88 o 
   1  -1   6      831.44      871.25      7.87 o 
   2  -1   6     1035.50     1081.30     11.10 o 
   3  -1   6      184.73      182.40      2.85 o 
   4  -1   6       75.27       70.95      2.47 o 
   5  -1   6      149.84      146.52      4.75 o 
   6  -1   6      722.42      698.45     21.02 o 
  -9   0   6        2.00        0.29      0.34 o 
  -8   0   6      135.33      133.53      2.69 o 
  -7   0   6      258.80      262.52      3.49 o 
  -6   0   6       21.23       23.69      0.46 o 
  -5   0   6      138.46      133.79      1.61 o 
  -4   0   6      110.60      108.74      1.07 o 
  -3   0   6      868.23      887.58      8.17 o 
  -2   0   6      423.90      420.14      3.37 o 
  -1   0   6      575.40      563.55      5.16 o 
   0   0   6      273.18      268.72      2.29 o 
   1   0   6      210.31      218.00      1.92 o 
   2   0   6      674.92      670.24      8.01 o 
   3   0   6       35.36       35.38      0.89 o 
   4   0   6        7.01        8.53      0.65 o 
   5   0   6       41.35       41.51      1.68 o 
   6   0   6        2.88        3.55      0.61 o 
  -9   1   6       68.80       68.34      1.94 o 
  -8   1   6       63.47       66.34      1.47 o 
  -7   1   6       26.09       25.49      0.54 o 
  -6   1   6       23.69       24.69      0.44 o 
  -5   1   6      446.90      454.32      4.85 o 
  -4   1   6     1197.41     1183.82     11.42 o 
  -3   1   6      556.64      571.14      5.09 o 
  -2   1   6      205.09      211.46      1.73 o 
  -1   1   6      204.14      215.77      1.85 o 
   0   1   6      480.34      491.10      4.16 o 
   1   1   6      876.41      921.07      8.05 o 
   2   1   6     1034.35     1086.96     11.75 o 
   3   1   6      166.34      162.90      4.17 o 
   4   1   6       92.51       86.96      2.94 o 
   5   1   6      162.41      152.74      4.93 o 
   6   1   6      712.88      715.06     21.50 o 
  -9   2   6      173.72      170.52      6.10 o 
  -8   2   6       51.65       53.18      1.06 o 
  -7   2   6       37.86       37.66      0.68 o 
  -6   2   6      167.29      166.15      2.10 o 
  -5   2   6      163.01      160.16      1.80 o 
  -4   2   6       59.52       60.72      0.69 o 
  -3   2   6       37.03       35.70      0.44 o 
  -2   2   6     1210.55     1189.29     10.37 o 
  -1   2   6      193.19      192.85      1.66 o 
   0   2   6      622.09      614.50      4.70 o 
   1   2   6      121.72      117.72      1.03 o 
   2   2   6     1440.89     1445.37     14.61 o 
   3   2   6      420.95      417.34      5.92 o 
   4   2   6       89.99       90.15      2.32 o 
   5   2   6      240.82      227.23      4.56 o 
   6   2   6       43.45       43.13      1.06 o 
   7   2   6       96.67      100.55      3.66 o 
  -9   3   6       88.71       85.93      3.35 o 
  -8   3   6      357.05      359.38      6.63 o 
  -7   3   6        7.84        8.30      0.62 o 
  -6   3   6       52.40       52.52      0.77 o 
  -5   3   6     1256.07     1260.83     13.24 o 
  -4   3   6     1772.07     1755.01     17.56 o 
  -3   3   6       45.46       47.38      0.80 o 
  -2   3   6        4.45        4.69      0.25 o 
  -1   3   6     1339.86     1356.42     11.82 o 
   0   3   6      616.69      633.70      5.48 o 
   1   3   6       25.79       25.89      0.28 o 
   2   3   6      777.27      782.99      7.33 o 
   3   3   6     1131.63     1135.11     13.84 o 
   4   3   6       83.92       80.24      1.03 o 
   5   3   6        7.32        8.45      0.23 o 
   6   3   6      382.65      374.08      7.28 o 
   7   3   6      320.88      331.49      8.07 o 
  -9   4   6      151.08      153.33      5.55 o 
  -8   4   6       55.06       58.05      1.29 o 
  -7   4   6       38.08       37.53      0.70 o 
  -6   4   6       96.04       92.88      1.24 o 
  -5   4   6      173.90      172.61      1.93 o 
  -4   4   6        1.79        2.00      0.19 o 
  -3   4   6       82.21       78.01      0.84 o 
  -2   4   6      767.14      763.67      6.60 o 
  -1   4   6      105.28      109.98      1.01 o 
   0   4   6      391.61      400.84      3.51 o 
   1   4   6       15.49       15.80      0.22 o 
   2   4   6      725.52      733.10      7.57 o 
   3   4   6      210.27      203.85      2.43 o 
   4   4   6       44.47       44.67      0.63 o 
   5   4   6       61.67       61.18      1.07 o 
   6   4   6       15.94       17.42      0.50 o 
   7   4   6       24.25       25.86      0.62 o 
  -8   5   6       24.08       25.12      1.49 o 
  -7   5   6       17.49       16.71      0.50 o 
  -6   5   6       62.21       61.90      0.88 o 
  -5   5   6      326.93      330.38      4.01 o 
  -4   5   6      373.71      376.41      4.06 o 
  -3   5   6      271.39      266.61      2.65 o 
  -2   5   6      490.52      486.21      4.96 o 
  -1   5   6      182.95      188.18      1.83 o 
   0   5   6       74.05       81.44      0.75 o 
   1   5   6      359.37      357.69      3.38 o 
   2   5   6     1136.49     1142.89     11.77 o 
   3   5   6       89.80       93.85      1.06 o 
   4   5   6      118.31      117.60      1.38 o 
   5   5   6      121.11      120.17      1.75 o 
   6   5   6      509.36      516.44      8.60 o 
   7   5   6      128.14      128.42      2.65 o 
  -8   6   6       83.41       85.88      1.78 o 
  -7   6   6      149.39      148.88      2.23 o 
  -6   6   6       20.46       20.99      0.54 o 
  -5   6   6      135.28      132.40      1.70 o 
  -4   6   6       81.51       81.10      0.98 o 
  -3   6   6      556.59      540.37      5.45 o 
  -2   6   6      194.06      189.44      1.92 o 
  -1   6   6      233.39      216.31      2.07 o 
   0   6   6       52.76       53.81      0.61 o 
   1   6   6      174.94      170.92      1.68 o 
   2   6   6      220.77      221.95      2.37 o 
   3   6   6        1.56        1.94      0.15 o 
   4   6   6       14.92       15.33      0.31 o 
   5   6   6       35.28       34.47      0.57 o 
   6   6   6        9.21        9.76      0.47 o 
   7   6   6        1.32        1.51      0.16 o 
  -8   7   6       60.22       60.93      1.34 o 
  -7   7   6       17.23       18.64      0.44 o 
  -6   7   6       12.67       11.52      0.33 o 
  -5   7   6      257.20      254.31      2.95 o 
  -4   7   6      579.85      581.90      5.88 o 
  -3   7   6      188.80      183.70      2.05 o 
  -2   7   6      108.28      106.79      1.19 o 
  -1   7   6      300.89      299.40      2.80 o 
   0   7   6      377.44      385.12      3.47 o 
   1   7   6      540.90      535.22      5.04 o 
   2   7   6      506.61      499.68      5.45 o 
   3   7   6      195.54      196.01      2.22 o 
   4   7   6       21.00       20.45      0.45 o 
   5   7   6       69.62       69.22      1.08 o 
   6   7   6      328.79      331.57      5.73 o 
  -8   8   6        9.48       10.07      0.61 o 
  -7   8   6       16.96       16.38      0.62 o 
  -6   8   6      105.25      105.13      1.50 o 
  -5   8   6      118.05      113.27      1.42 o 
  -4   8   6       70.84       73.37      1.00 o 
  -3   8   6       43.09       43.16      0.60 o 
  -2   8   6      705.64      716.37      7.49 o 
  -1   8   6      140.67      139.73      1.37 o 
   0   8   6      290.85      292.37      2.87 o 
   1   8   6       66.55       65.45      0.79 o 
   2   8   6      695.68      689.53      7.75 o 
   3   8   6      146.89      143.16      1.76 o 
   4   8   6       89.64       89.41      1.38 o 
   5   8   6      118.45      118.12      2.16 o 
   6   8   6       26.99       27.28      0.92 o 
  -7   9   6       19.04       19.48      0.61 o 
  -6   9   6       57.71       57.22      1.10 o 
  -5   9   6      321.64      329.68      4.04 o 
  -4   9   6      727.27      733.14      8.12 o 
  -3   9   6        5.86        5.99      0.22 o 
  -2   9   6       24.05       24.08      0.38 o 
  -1   9   6      563.19      569.26      5.45 o 
   0   9   6      469.76      463.34      4.29 o 
   1   9   6       29.52       29.77      0.49 o 
   2   9   6      160.97      160.01      2.13 o 
   3   9   6      471.62      467.88      6.27 o 
   4   9   6       89.86       90.12      1.56 o 
   5   9   6       11.05       12.56      0.57 o 
   6   9   6      126.71      126.14      3.26 o 
  -7  10   6       17.26       17.36      1.05 o 
  -6  10   6       31.09       30.55      0.85 o 
  -5  10   6      110.58      112.37      1.61 o 
  -4  10   6        0.79        0.45      0.15 o 
  -3  10   6       30.83       31.88      0.48 o 
  -2  10   6      269.00      270.60      2.80 o 
  -1  10   6       58.19       60.53      0.74 o 
   0  10   6      119.50      119.18      1.35 o 
   1  10   6        0.41        0.17      0.14 o 
   2  10   6      135.23      133.71      1.98 o 
   3  10   6       16.85       16.19      0.44 o 
   4  10   6       10.16       10.20      0.41 o 
   5  10   6        6.41        6.26      0.51 o 
  -6  11   6       43.94       43.32      0.96 o 
  -5  11   6       89.86       91.48      1.36 o 
  -4  11   6       35.09       35.84      0.59 o 
  -3  11   6       59.22       59.50      0.81 o 
  -2  11   6      233.69      232.90      2.31 o 
  -1  11   6      114.23      112.56      1.31 o 
   0  11   6        9.38        8.89      0.31 o 
   1  11   6       96.79       97.93      1.48 o 
   2  11   6      359.98      362.61      4.99 o 
   3  11   6       39.77       37.90      0.86 o 
   4  11   6       35.20       36.29      1.61 o 
   5  11   6       38.11       40.26      1.74 o 
  -5  12   6       31.58       31.00      0.65 o 
  -4  12   6       16.04       17.98      0.45 o 
  -3  12   6      131.54      133.38      1.65 o 
  -2  12   6       28.87       28.12      0.48 o 
  -1  12   6       36.49       35.33      0.58 o 
   0  12   6        1.22        2.14      0.35 o 
   1  12   6       84.18       84.91      1.36 o 
   2  12   6       10.96       10.60      0.48 o 
   3  12   6       10.63       12.55      0.56 o 
   4  12   6        5.28        5.20      0.36 o 
  -4  13   6       68.35       73.64      1.13 o 
  -3  13   6       21.97       22.88      0.48 o 
  -2  13   6       49.51       51.98      0.84 o 
  -1  13   6      130.79      132.35      1.66 o 
   0  13   6       64.10       68.58      1.07 o 
   1  13   6      100.30       99.91      1.86 o 
   2  13   6      147.16      147.25      3.07 o 
   3  13   6       89.89       91.59      2.86 o 
  -3  14   6       13.78       14.89      0.44 o 
  -2  14   6      131.02      138.18      2.11 o 
  -1  14   6       46.41       46.04      0.94 o 
   0  14   6       44.17       47.36      0.95 o 
   1  14   6       11.38       12.83      0.54 o 
   2  14   6      108.50      108.76      2.40 o 
  -2 -14   7       68.79       70.76      3.07 o 
  -1 -14   7       22.68       22.06      1.48 o 
   0 -14   7       54.25       52.55      1.65 o 
  -4 -13   7        3.17        2.66      0.41 o 
  -3 -13   7        7.84        6.83      0.90 o 
  -2 -13   7       56.88       58.23      2.63 o 
  -1 -13   7       42.12       38.94      1.34 o 
   0 -13   7        1.84        1.77      0.36 o 
   1 -13   7       14.81       16.52      0.94 o 
   2 -13   7       37.36       37.20      1.25 o 
  -5 -12   7        6.78        6.67      0.39 o 
  -4 -12   7       12.97       13.73      0.87 o 
  -3 -12   7      222.83      223.36      5.28 o 
  -2 -12   7      114.73      110.06      4.20 o 
  -1 -12   7        6.64        8.49      0.59 o 
   0 -12   7       73.83       73.84      2.08 o 
   1 -12   7      312.68      307.72      7.39 o 
   2 -12   7       75.43       75.17      4.22 o 
   3 -12   7       44.83       45.47      1.14 o 
  -6 -11   7      122.36      125.76      2.50 o 
  -5 -11   7       43.74       42.42      0.93 o 
  -4 -11   7       96.37       96.46      2.05 o 
  -3 -11   7       45.80       42.15      1.60 o 
  -2 -11   7      218.09      206.96      5.11 o 
  -1 -11   7      116.00      108.05      2.84 o 
   0 -11   7       51.50       50.54      1.53 o 
   1 -11   7       74.14       76.13      1.83 o 
   2 -11   7      121.14      115.14      2.57 o 
   3 -11   7       25.10       21.64      0.89 o 
   4 -11   7        3.65        2.79      0.33 o 
  -6 -10   7       85.46       87.02      1.80 o 
  -5 -10   7       61.73       60.21      1.19 o 
  -4 -10   7       79.93       76.44      1.68 o 
  -3 -10   7      108.77      104.89      1.96 o 
  -2 -10   7       14.30       13.87      0.77 o 
  -1 -10   7       82.02       77.21      2.11 o 
   0 -10   7      318.68      311.24      6.35 o 
   1 -10   7      229.72      223.53      4.64 o 
   2 -10   7       26.93       25.30      0.68 o 
   3 -10   7       18.97       18.76      0.60 o 
   4 -10   7      183.43      182.27      4.39 o 
   5 -10   7       61.43       56.15      2.33 o 
  -7  -9   7       18.90       20.47      0.65 o 
  -6  -9   7       19.93       19.55      0.63 o 
  -5  -9   7        2.51        3.64      0.71 o 
  -4  -9   7        8.93        9.08      0.46 o 
  -3  -9   7       16.89       15.19      0.50 o 
  -2  -9   7       47.45       44.27      0.94 o 
  -1  -9   7       35.07       35.03      1.15 o 
   0  -9   7       68.75       66.19      1.38 o 
   1  -9   7       45.25       47.37      1.01 o 
   2  -9   7       34.78       35.28      0.80 o 
   3  -9   7        5.71        5.87      0.33 o 
   4  -9   7       92.31       88.84      1.61 o 
   5  -9   7       70.68       68.95      2.33 o 
  -7  -8   7       11.31       10.18      0.46 o 
  -6  -8   7      132.96      132.67      2.59 o 
  -5  -8   7      142.50      141.56      2.41 o 
  -4  -8   7      146.61      138.11      2.47 o 
  -3  -8   7      143.17      139.93      2.21 o 
  -2  -8   7      194.24      191.65      2.87 o 
  -1  -8   7       56.23       54.41      1.01 o 
   0  -8   7      336.32      326.95      4.91 o 
   1  -8   7      436.32      430.37      5.90 o 
   2  -8   7      118.18      115.86      1.59 o 
   3  -8   7       23.84       23.72      0.48 o 
   4  -8   7       99.75       99.39      1.47 o 
   5  -8   7      146.32      144.75      2.64 o 
  -8  -7   7        1.39        1.75      0.50 o 
  -7  -7   7       30.32       29.40      0.92 o 
  -6  -7   7       66.13       67.60      2.43 o 
  -5  -7   7      182.73      178.74      2.73 o 
  -4  -7   7       47.27       45.92      0.85 o 
  -3  -7   7      155.61      155.77      2.42 o 
  -2  -7   7      325.50      320.58      4.42 o 
  -1  -7   7      241.64      238.78      4.07 o 
   0  -7   7       26.98       26.35      0.52 o 
   1  -7   7       62.13       62.39      0.84 o 
   2  -7   7      136.80      135.50      1.52 o 
   3  -7   7      175.25      173.20      2.04 o 
   4  -7   7       14.84       14.51      0.28 o 
   5  -7   7      242.44      239.18      3.36 o 
   6  -7   7       39.33       38.60      0.86 o 
  -8  -6   7        9.53        9.07      0.59 o 
  -7  -6   7      195.51      194.81      3.67 o 
  -6  -6   7      485.35      479.48      7.80 o 
  -5  -6   7       17.78       18.29      0.53 o 
  -4  -6   7       10.59       10.01      0.56 o 
  -3  -6   7      826.99      815.19     11.76 o 
  -2  -6   7      314.42      307.15      3.82 o 
  -1  -6   7      121.41      120.02      1.81 o 
   0  -6   7      295.46      293.32      2.93 o 
   1  -6   7     2212.80     2265.81     22.48 o 
   2  -6   7      267.46      261.81      2.85 o 
   3  -6   7      173.50      173.26      2.03 o 
   4  -6   7       82.17       81.86      1.09 o 
   5  -6   7      433.62      426.65      5.47 o 
   6  -6   7       20.50       21.87      0.80 o 
  -8  -5   7       19.55       19.53      0.68 o 
  -7  -5   7       18.60       19.20      0.53 o 
  -6  -5   7      371.65      367.24      4.91 o 
  -5  -5   7      196.84      195.12      2.92 o 
  -4  -5   7      197.83      195.72      2.51 o 
  -3  -5   7      250.44      241.63      3.37 o 
  -2  -5   7      601.98      590.97      7.20 o 
  -1  -5   7      344.98      342.77      3.58 o 
   0  -5   7      124.88      123.34      1.20 o 
   1  -5   7      177.38      174.26      1.89 o 
   2  -5   7      255.29      250.35      2.55 o 
   3  -5   7       82.62       79.18      0.97 o 
   4  -5   7       57.25       53.78      0.74 o 
   5  -5   7      272.61      264.12      3.70 o 
   6  -5   7       78.74       77.62      1.28 o 
  -8  -4   7       22.48       22.99      0.73 o 
  -7  -4   7       29.85       28.71      0.66 o 
  -6  -4   7      198.26      195.38      2.52 o 
  -5  -4   7      341.17      328.97      4.39 o 
  -4  -4   7      338.13      327.98      4.07 o 
  -3  -4   7      109.55      107.59      1.36 o 
  -2  -4   7       11.15       10.16      0.39 o 
  -1  -4   7      430.43      428.64      4.05 o 
   0  -4   7     1280.67     1279.12     11.60 o 
   1  -4   7      607.55      607.43      6.36 o 
   2  -4   7       67.30       64.95      0.75 o 
   3  -4   7       64.71       62.69      0.83 o 
   4  -4   7      311.50      308.58      4.02 o 
   5  -4   7      185.49      178.46      2.36 o 
   6  -4   7       76.59       75.75      1.24 o 
   7  -4   7       28.19       27.87      0.58 o 
  -8  -3   7        8.89        9.27      0.48 o 
  -7  -3   7       60.69       61.80      1.16 o 
  -6  -3   7       69.70       69.09      1.00 o 
  -5  -3   7       15.22       15.53      0.53 o 
  -4  -3   7       10.57       11.02      0.52 o 
  -3  -3   7       19.03       18.41      0.30 o 
  -2  -3   7      159.60      153.76      1.59 o 
  -1  -3   7       51.22       52.28      0.55 o 
   0  -3   7      159.44      157.57      1.48 o 
   1  -3   7       25.18       26.47      0.34 o 
   2  -3   7       13.17       13.54      0.22 o 
   3  -3   7        6.17        5.43      0.13 o 
   4  -3   7      280.45      273.94      3.55 o 
   5  -3   7      180.15      173.93      3.44 o 
   6  -3   7        4.49        4.58      0.35 o 
   7  -3   7        2.11        2.81      0.21 o 
  -9  -2   7       65.25       65.46      3.88 o 
  -8  -2   7       21.42       21.33      0.69 o 
  -7  -2   7       12.97       12.64      0.41 o 
  -6  -2   7      264.50      261.75      3.24 o 
  -5  -2   7      382.08      377.51      4.10 o 
  -4  -2   7      378.42      371.35      3.81 o 
  -3  -2   7      126.97      129.21      1.65 o 
  -2  -2   7      114.48      110.88      1.13 o 
  -1  -2   7      291.88      302.01      2.69 o 
   0  -2   7     1244.01     1251.07     11.34 o 
   1  -2   7      970.02      978.52     10.20 o 
   2  -2   7      162.29      161.50      1.83 o 
   3  -2   7       28.82       28.01      0.42 o 
   4  -2   7      220.62      220.91      4.30 o 
   5  -2   7      283.89      281.40      6.39 o 
   6  -2   7       52.59       50.30      2.07 o 
  -9  -1   7       25.94       25.66      1.00 o 
  -8  -1   7        9.16        9.26      0.47 o 
  -7  -1   7       31.93       31.52      0.69 o 
  -6  -1   7      337.14      342.95      4.20 o 
  -5  -1   7      352.63      344.33      3.76 o 
  -4  -1   7      177.43      174.25      1.85 o 
  -3  -1   7      385.43      380.78      3.93 o 
  -2  -1   7      696.55      682.14      6.16 o 
  -1  -1   7      426.30      429.46      3.79 o 
   0  -1   7       56.30       52.10      0.51 o 
   1  -1   7      175.58      173.53      1.84 o 
   2  -1   7      239.39      234.33      2.33 o 
   3  -1   7      195.81      192.19      3.15 o 
   4  -1   7      103.23      101.54      2.05 o 
   5  -1   7      455.26      450.13     13.72 o 
   6  -1   7       63.75       64.72      2.48 o 
  -9   0   7        5.26        5.24      0.61 o 
  -8   0   7        6.68        7.32      0.40 o 
  -7   0   7      316.87      318.26      4.56 o 
  -6   0   7      865.84      894.09     10.69 o 
  -5   0   7       23.23       21.67      0.37 o 
  -4   0   7       11.74       12.14      0.26 o 
  -3   0   7     1505.05     1498.53     15.52 o 
  -2   0   7      483.71      484.26      4.39 o 
  -1   0   7      381.21      361.15      3.20 o 
   0   0   7      509.35      506.35      4.42 o 
   1   0   7     4919.79     5110.25     53.30 o 
   2   0   7      383.08      385.54      4.23 o 
   3   0   7      246.48      236.24      5.12 o 
   4   0   7      107.43      110.45      8.98 o 
   5   0   7      746.28      755.40     22.67 o 
   6   0   7       27.78       25.74      1.34 o 
  -9   1   7       26.40       26.89      1.03 o 
  -8   1   7        9.16        8.67      0.64 o 
  -7   1   7       32.48       31.54      0.62 o 
  -6   1   7      338.28      342.01      4.19 o 
  -5   1   7      350.14      344.69      3.73 o 
  -4   1   7      176.15      172.94      1.83 o 
  -3   1   7      392.44      389.00      3.83 o 
  -2   1   7      706.38      694.46      6.27 o 
  -1   1   7      419.14      424.32      3.77 o 
   0   1   7       53.82       50.70      0.50 o 
   1   1   7      188.94      190.16      2.01 o 
   2   1   7      238.97      233.55      2.59 o 
   3   1   7      181.31      182.90      2.55 o 
   4   1   7       98.39      100.63      2.56 o 
   5   1   7      456.71      455.63     13.87 o 
   6   1   7       65.34       62.08      2.40 o 
  -9   2   7       63.03       61.82      1.81 o 
  -8   2   7       21.69       22.24      0.60 o 
  -7   2   7       15.17       14.43      0.40 o 
  -6   2   7      258.84      255.40      3.17 o 
  -5   2   7      376.58      380.61      4.11 o 
  -4   2   7      401.72      398.66      4.07 o 
  -3   2   7      141.16      143.83      1.56 o 
  -2   2   7       96.48       96.13      0.98 o 
  -1   2   7      284.24      296.32      2.66 o 
   0   2   7     1254.91     1264.31     11.42 o 
   1   2   7      960.60      973.62     10.11 o 
   2   2   7      140.10      143.17      1.58 o 
   3   2   7       25.93       26.48      0.39 o 
   4   2   7      224.73      231.42      4.00 o 
   5   2   7      283.67      275.25     12.23 o 
   6   2   7       49.59       50.23      2.07 o 
   7   2   7       39.08       37.66      1.43 o 
  -8   3   7        8.23        9.66      0.60 o 
  -7   3   7       60.38       61.67      1.03 o 
  -6   3   7       70.68       71.70      0.94 o 
  -5   3   7       14.97       14.82      0.35 o 
  -4   3   7        8.19        7.78      0.20 o 
  -3   3   7       17.50       17.12      0.29 o 
  -2   3   7      161.65      159.07      1.70 o 
  -1   3   7       54.43       57.73      0.80 o 
   0   3   7      162.56      162.79      1.52 o 
   1   3   7       21.81       23.55      0.33 o 
   2   3   7       11.42       11.55      0.28 o 
   3   3   7        8.06        7.73      0.17 o 
   4   3   7      281.40      281.99      3.55 o 
   5   3   7      177.74      177.24      2.76 o 
   6   3   7        4.09        4.39      0.26 o 
   7   3   7        1.96        3.10      0.33 o 
  -8   4   7       21.14       21.11      0.76 o 
  -7   4   7       25.10       22.47      0.69 o 
  -6   4   7      203.08      202.86      2.39 o 
  -5   4   7      351.34      345.11      3.74 o 
  -4   4   7      329.18      326.07      3.53 o 
  -3   4   7       90.71       90.29      1.03 o 
  -2   4   7       19.79       19.12      0.32 o 
  -1   4   7      444.05      444.74      4.34 o 
   0   4   7     1275.49     1278.31     11.39 o 
   1   4   7      608.84      612.03      6.28 o 
   2   4   7       83.14       82.08      0.93 o 
   3   4   7       63.74       62.41      0.78 o 
   4   4   7      296.99      297.65      3.52 o 
   5   4   7      187.41      180.19      2.84 o 
   6   4   7       87.38       87.36      1.81 o 
   7   4   7       27.69       27.71      0.81 o 
  -8   5   7       19.35       19.98      0.64 o 
  -7   5   7       18.62       19.23      0.48 o 
  -6   5   7      369.28      372.04      4.52 o 
  -5   5   7      195.85      191.68      2.41 o 
  -4   5   7      197.30      196.77      2.32 o 
  -3   5   7      243.51      238.34      2.66 o 
  -2   5   7      602.53      614.31      6.19 o 
  -1   5   7      362.16      363.15      3.73 o 
   0   5   7      131.24      132.08      1.31 o 
   1   5   7      165.25      164.39      1.77 o 
   2   5   7      252.83      254.79      2.68 o 
   3   5   7       89.70       86.81      1.13 o 
   4   5   7       61.06       59.06      0.81 o 
   5   5   7      269.41      268.95      4.54 o 
   6   5   7       75.81       74.13      1.37 o 
  -8   6   7        7.22        6.47      0.54 o 
  -7   6   7      189.26      189.14      2.80 o 
  -6   6   7      487.87      483.94      5.84 o 
  -5   6   7       25.85       25.31      0.51 o 
  -4   6   7       17.94       18.48      0.72 o 
  -3   6   7      833.15      835.43      9.25 o 
  -2   6   7      310.79      308.83      3.18 o 
  -1   6   7      116.50      113.85      1.32 o 
   0   6   7      303.51      303.68      2.89 o 
   1   6   7     2218.83     2278.85     25.75 o 
   2   6   7      248.47      243.96      2.47 o 
   3   6   7      159.93      162.09      1.78 o 
   4   6   7       85.29       86.81      1.14 o 
   5   6   7      444.24      444.60      7.43 o 
   6   6   7       21.02       21.39      0.53 o 
  -8   7   7        1.39        2.21      0.72 o 
  -7   7   7       31.24       30.82      0.91 o 
  -6   7   7       64.91       67.14      1.11 o 
  -5   7   7      179.68      174.92      2.39 o 
  -4   7   7       45.11       45.29      0.69 o 
  -3   7   7      158.05      158.60      1.88 o 
  -2   7   7      330.23      333.32      3.43 o 
  -1   7   7      242.72      243.80      2.56 o 
   0   7   7       30.09       31.15      0.45 o 
   1   7   7       68.77       69.87      0.88 o 
   2   7   7      133.99      135.74      1.60 o 
   3   7   7      161.58      160.33      1.85 o 
   4   7   7       14.67       14.14      0.32 o 
   5   7   7      246.06      246.05      3.73 o 
   6   7   7       37.52       37.69      1.12 o 
  -7   8   7       10.60        9.50      0.41 o 
  -6   8   7      131.81      134.89      1.88 o 
  -5   8   7      144.30      145.07      1.90 o 
  -4   8   7      161.16      154.37      2.11 o 
  -3   8   7      147.56      143.06      1.63 o 
  -2   8   7      181.40      179.23      1.98 o 
  -1   8   7       52.20       51.54      0.70 o 
   0   8   7      350.62      346.40      3.56 o 
   1   8   7      437.82      433.77      4.94 o 
   2   8   7      102.23      101.69      1.40 o 
   3   8   7       16.39       15.41      0.36 o 
   4   8   7      100.57      100.06      1.65 o 
   5   8   7      147.92      150.28      2.69 o 
   6   8   7       25.14       23.73      1.18 o 
  -7   9   7       18.87       20.85      0.59 o 
  -6   9   7       20.87       19.80      0.50 o 
  -5   9   7        2.18        2.42      0.20 o 
  -4   9   7        7.33        7.19      0.27 o 
  -3   9   7       15.33       13.52      0.30 o 
  -2   9   7       48.30       46.25      0.62 o 
  -1   9   7       37.03       37.37      0.54 o 
   0   9   7       73.99       74.07      0.90 o 
   1   9   7       41.25       42.03      0.64 o 
   2   9   7       31.92       32.89      0.65 o 
   3   9   7        7.69        7.83      0.30 o 
   4   9   7       95.88       97.31      2.17 o 
   5   9   7       68.95       69.28      1.95 o 
  -6  10   7       87.00       91.45      1.80 o 
  -5  10   7       66.83       67.80      1.28 o 
  -4  10   7       79.63       76.81      1.04 o 
  -3  10   7       99.88       95.27      1.17 o 
  -2  10   7       14.72       15.81      0.33 o 
  -1  10   7       91.42       90.85      1.18 o 
   0  10   7      315.73      313.33      3.83 o 
   1  10   7      226.09      223.45      2.55 o 
   2  10   7       33.91       33.65      0.68 o 
   3  10   7       19.07       18.85      0.51 o 
   4  10   7      172.43      171.54      3.76 o 
   5  10   7       62.19       64.84      2.62 o 
  -6  11   7      122.62      130.62      2.48 o 
  -5  11   7       42.67       43.16      0.75 o 
  -4  11   7       95.92       98.81      1.29 o 
  -3  11   7       43.35       41.92      0.66 o 
  -2  11   7      222.19      229.08      2.51 o 
  -1  11   7      123.94      123.64      1.55 o 
   0  11   7       53.93       54.29      0.87 o 
   1  11   7       68.93       69.03      1.04 o 
   2  11   7      119.90      121.01      1.69 o 
   3  11   7       27.88       27.03      0.80 o 
   4  11   7        4.65        5.39      0.35 o 
  -5  12   7       10.32        9.85      0.37 o 
  -4  12   7       16.89       18.63      0.58 o 
  -3  12   7      224.84      235.87      2.92 o 
  -2  12   7      111.26      112.50      1.44 o 
  -1  12   7        4.34        5.07      0.31 o 
   0  12   7       77.95       80.67      1.32 o 
   1  12   7      316.33      326.82      5.38 o 
   2  12   7       66.69       66.39      1.49 o 
   3  12   7       38.14       38.33      1.43 o 
  -4  13   7        2.63        2.61      0.23 o 
  -3  13   7        8.13        7.44      0.36 o 
  -2  13   7       58.29       59.02      1.02 o 
  -1  13   7       42.66       42.36      1.02 o 
   0  13   7        2.53        2.90      0.25 o 
   1  13   7       16.23       18.18      0.71 o 
   2  13   7       36.49       38.07      1.01 o 
  -2  14   7       64.51       68.04      1.52 o 
  -1  14   7       20.87       22.39      0.67 o 
   0  14   7       59.77       59.88      1.24 o 
  -2 -13   8       26.36       25.72      1.62 o 
  -1 -13   8       49.73       49.00      2.60 o 
   0 -13   8       32.63       31.97      2.38 o 
  -4 -12   8       15.82       14.66      1.50 o 
  -3 -12   8       47.74       48.29      2.35 o 
  -2 -12   8      104.39      101.53      3.98 o 
  -1 -12   8       61.75       57.25      1.74 o 
   0 -12   8       25.09       25.21      1.45 o 
   1 -12   8       27.42       27.96      1.04 o 
   2 -12   8       45.69       45.86      1.42 o 
  -5 -11   8       20.11       19.88      0.59 o 
  -4 -11   8       60.03       62.36      2.63 o 
  -3 -11   8       41.23       41.06      2.04 o 
  -2 -11   8        0.61        1.03      0.33 o 
  -1 -11   8       19.80       20.54      0.87 o 
   0 -11   8       34.52       32.92      1.26 o 
   1 -11   8        2.59        2.64      0.37 o 
   2 -11   8        0.28        0.12      0.27 o 
   3 -11   8       13.18       13.48      0.64 o 
  -6 -10   8        7.85        6.96      0.40 o 
  -5 -10   8       15.63       15.44      0.59 o 
  -4 -10   8       76.98       78.47      2.12 o 
  -3 -10   8      142.81      139.94      3.40 o 
  -2 -10   8       43.53       43.77      1.40 o 
  -1 -10   8      217.48      207.42      5.10 o 
   0 -10   8      199.19      185.36      4.57 o 
   1 -10   8      176.73      171.64      3.65 o 
   2 -10   8        5.34        5.10      0.41 o 
   3 -10   8      210.28      206.52      4.97 o 
   4 -10   8      150.42      140.19      3.58 o 
  -6  -9   8       13.45       12.53      0.54 o 
  -5  -9   8      339.98      339.88      5.50 o 
  -4  -9   8       90.85       87.70      1.87 o 
  -3  -9   8      189.79      184.24      3.61 o 
  -2  -9   8        2.45        2.57      0.37 o 
  -1  -9   8      642.37      605.88     14.15 o 
   0  -9   8       75.16       71.98      1.72 o 
   1  -9   8      117.22      114.00      2.51 o 
   2  -9   8       13.04       12.80      0.49 o 
   3  -9   8       75.62       74.40      1.40 o 
   4  -9   8       14.72       14.32      0.48 o 
  -7  -8   8      183.01      182.79      3.50 o 
  -6  -8   8        5.87        5.94      0.33 o 
  -5  -8   8       19.07       18.80      0.62 o 
  -4  -8   8      287.53      282.38      4.19 o 
  -3  -8   8      256.10      247.39      4.21 o 
  -2  -8   8       29.21       27.68      0.70 o 
  -1  -8   8      168.22      163.10      2.60 o 
   0  -8   8      583.40      584.06      9.63 o 
   1  -8   8       38.21       37.14      0.83 o 
   2  -8   8        6.59        7.06      0.30 o 
   3  -8   8      351.72      343.93      5.14 o 
   4  -8   8      284.09      278.27      3.89 o 
   5  -8   8       22.65       21.50      0.52 o 
  -7  -7   8       42.29       43.39      1.04 o 
  -6  -7   8       22.66       22.68      0.64 o 
  -5  -7   8       79.10       80.22      1.46 o 
  -4  -7   8       12.24       10.87      0.38 o 
  -3  -7   8       10.25       10.43      0.55 o 
  -2  -7   8      117.17      113.14      1.67 o 
  -1  -7   8      357.74      345.76      5.21 o 
   0  -7   8      156.79      152.80      2.41 o 
   1  -7   8       12.40       12.99      0.34 o 
   2  -7   8      115.64      115.24      1.56 o 
   3  -7   8       14.07       14.96      0.32 o 
   4  -7   8       78.85       75.91      1.10 o 
   5  -7   8        9.45        9.59      0.36 o 
  -7  -6   8       90.32       91.82      1.88 o 
  -6  -6   8       89.34       86.18      1.57 o 
  -5  -6   8       13.38       12.92      0.44 o 
  -4  -6   8       22.19       20.33      0.44 o 
  -3  -6   8      312.54      304.38      4.53 o 
  -2  -6   8      338.76      325.20      4.38 o 
  -1  -6   8      277.79      271.44      3.66 o 
   0  -6   8       98.20      100.24      1.19 o 
   1  -6   8       68.12       66.31      0.98 o 
   2  -6   8       84.56       79.61      1.01 o 
   3  -6   8      300.86      297.28      3.41 o 
   4  -6   8      113.10      110.96      1.52 o 
   5  -6   8       14.16       13.93      0.33 o 
  -8  -5   8       19.45       18.02      0.57 o 
  -7  -5   8       72.45       74.97      1.58 o 
  -6  -5   8       37.09       34.63      0.77 o 
  -5  -5   8       79.35       76.58      1.39 o 
  -4  -5   8      111.08      110.82      1.61 o 
  -3  -5   8       39.64       39.29      0.90 o 
  -2  -5   8       21.94       22.27      0.42 o 
  -1  -5   8      209.93      205.58      2.26 o 
   0  -5   8      213.09      212.18      2.39 o 
   1  -5   8        1.52        1.83      0.15 o 
   2  -5   8       61.71       60.79      0.77 o 
   3  -5   8       26.55       25.69      0.45 o 
   4  -5   8       52.46       51.62      0.76 o 
   5  -5   8       80.21       77.46      1.18 o 
   6  -5   8       73.35       68.91      1.07 o 
  -8  -4   8       72.14       70.75      1.62 o 
  -7  -4   8      227.99      232.37      4.35 o 
  -6  -4   8        7.52        6.47      0.28 o 
  -5  -4   8       17.73       17.85      0.48 o 
  -4  -4   8       95.28       92.43      1.25 o 
  -3  -4   8      292.95      293.53      3.24 o 
  -2  -4   8      126.00      128.28      1.56 o 
  -1  -4   8      753.11      750.50      7.65 o 
   0  -4   8      400.13      396.77      3.93 o 
   1  -4   8      366.91      365.84      4.08 o 
   2  -4   8       21.90       23.05      0.43 o 
   3  -4   8      751.73      744.99      9.60 o 
   4  -4   8      428.27      418.25      5.05 o 
   5  -4   8       62.90       61.12      0.94 o 
   6  -4   8        8.56        9.09      0.23 o 
  -8  -3   8       67.50       71.47      1.50 o 
  -7  -3   8       42.90       39.62      0.96 o 
  -6  -3   8       11.26       11.39      0.37 o 
  -5  -3   8      767.56      763.78      9.83 o 
  -4  -3   8      167.92      168.37      2.14 o 
  -3  -3   8      399.09      392.46      4.27 o 
  -2  -3   8        2.94        2.71      0.12 o 
  -1  -3   8     1817.26     1875.96     19.17 o 
   0  -3   8      506.46      505.96      4.79 o 
   1  -3   8      214.72      208.49      2.37 o 
   2  -3   8       34.01       32.22      0.46 o 
   3  -3   8       80.53       77.47      1.00 o 
   4  -3   8       20.50       20.05      0.34 o 
   5  -3   8        1.22        1.43      0.12 o 
   6  -3   8       39.54       37.72      0.65 o 
  -8  -2   8      138.79      138.38      2.67 o 
  -7  -2   8      330.75      335.74      6.18 o 
  -6  -2   8        0.66        0.71      0.19 o 
  -5  -2   8       16.30       14.32      0.35 o 
  -4  -2   8      220.45      216.98      2.53 o 
  -3  -2   8      397.71      400.46      4.34 o 
  -2  -2   8       21.21       22.15      0.62 o 
  -1  -2   8      681.50      678.82      6.98 o 
   0  -2   8      762.81      765.88      7.90 o 
   1  -2   8      160.40      165.48      1.77 o 
   2  -2   8        1.13        1.49      0.11 o 
   3  -2   8      904.30      910.96     10.64 o 
   4  -2   8      561.70      554.16      7.12 o 
   5  -2   8       52.83       50.45      1.35 o 
   6  -2   8       26.23       26.68      1.44 o 
  -8  -1   8        6.49        5.08      0.36 o 
  -7  -1   8       76.61       76.21      1.38 o 
  -6  -1   8       50.74       52.64      0.86 o 
  -5  -1   8      150.45      152.24      1.76 o 
  -4  -1   8       43.39       41.49      0.60 o 
  -3  -1   8        0.60        0.96      0.14 o 
  -2  -1   8      168.15      170.21      1.90 o 
  -1  -1   8      650.69      647.23      6.66 o 
   0  -1   8      319.95      326.60      3.43 o 
   1  -1   8       25.38       24.80      0.34 o 
   2  -1   8      169.13      168.77      2.05 o 
   3  -1   8       11.63        9.91      0.20 o 
   4  -1   8      109.53      111.97      2.29 o 
   5  -1   8       61.98       58.97      2.31 o 
   6  -1   8      135.16      129.97      4.46 o 
  -8   0   8        8.82        8.71      0.51 o 
  -7   0   8      165.41      161.25      2.66 o 
  -6   0   8       90.13       88.46      1.31 o 
  -5   0   8        0.76        0.09      0.14 o 
  -4   0   8       13.90       13.53      0.29 o 
  -3   0   8      615.75      630.55      6.76 o 
  -2   0   8      476.28      489.69      5.26 o 
  -1   0   8      454.49      455.98      4.52 o 
   0   0   8      200.17      198.11      2.11 o 
   1   0   8      100.53      100.16      1.10 o 
   2   0   8       85.80       83.15      0.98 o 
   3   0   8      509.26      515.11      6.06 o 
   4   0   8      192.84      204.64      5.47 o 
   5   0   8       15.39       15.09      1.06 o 
   6   0   8        6.31        7.32      0.81 o 
  -8   1   8        7.74        6.93      0.33 o 
  -7   1   8       76.33       74.45      1.35 o 
  -6   1   8       46.85       48.18      0.80 o 
  -5   1   8      148.49      150.59      1.82 o 
  -4   1   8       45.88       44.40      0.69 o 
  -3   1   8        0.14        0.94      0.39 o 
  -2   1   8      162.62      166.32      1.86 o 
  -1   1   8      654.86      648.03      6.40 o 
   0   1   8      336.38      346.53      3.63 o 
   1   1   8       24.14       25.09      0.70 o 
   2   1   8      161.90      165.94      2.18 o 
   3   1   8       13.83       12.54      0.23 o 
   4   1   8      118.65      118.48      2.58 o 
   5   1   8       57.32       56.19      2.21 o 
   6   1   8      133.12      130.66      4.47 o 
  -8   2   8      141.86      145.39      2.42 o 
  -7   2   8      330.79      328.27      5.20 o 
  -6   2   8        0.47        0.52      0.16 o 
  -5   2   8       11.58       10.88      0.46 o 
  -4   2   8      217.55      219.89      2.56 o 
  -3   2   8      405.10      413.23      4.47 o 
  -2   2   8       24.19       24.52      0.37 o 
  -1   2   8      664.57      660.09      7.13 o 
   0   2   8      752.12      761.76      7.49 o 
   1   2   8      179.51      187.54      2.00 o 
   2   2   8        2.97        3.44      0.17 o 
   3   2   8      890.93      902.73      9.84 o 
   4   2   8      566.64      567.08      7.63 o 
   5   2   8       66.10       64.26      1.38 o 
   6   2   8       21.07       22.26      0.57 o 
  -8   3   8       66.74       69.27      1.27 o 
  -7   3   8       42.66       42.08      0.87 o 
  -6   3   8       14.04       14.22      0.37 o 
  -5   3   8      773.32      781.48      8.75 o 
  -4   3   8      165.65      165.44      1.96 o 
  -3   3   8      396.14      393.37      4.27 o 
  -2   3   8        1.50        1.49      0.11 o 
  -1   3   8     1816.39     1840.55     19.67 o 
   0   3   8      507.11      505.83      5.22 o 
   1   3   8      213.41      211.37      2.26 o 
   2   3   8       31.71       30.84      0.51 o 
   3   3   8       83.13       82.17      0.99 o 
   4   3   8       23.12       23.21      0.37 o 
   5   3   8        1.70        1.76      0.16 o 
   6   3   8       39.42       37.03      1.00 o 
  -8   4   8       70.61       71.47      1.46 o 
  -7   4   8      226.46      228.04      4.17 o 
  -6   4   8        7.26        6.21      0.32 o 
  -5   4   8       24.05       24.56      0.58 o 
  -4   4   8       96.18       95.62      1.20 o 
  -3   4   8      286.91      289.13      3.19 o 
  -2   4   8      132.77      136.53      1.65 o 
  -1   4   8      775.56      783.35      8.93 o 
   0   4   8      391.10      392.78      4.04 o 
   1   4   8      334.23      337.06      3.52 o 
   2   4   8       14.84       16.10      0.27 o 
   3   4   8      769.20      766.16      8.28 o 
   4   4   8      429.04      424.75      4.65 o 
   5   4   8       50.60       50.55      0.87 o 
   6   4   8       10.04       10.63      0.31 o 
  -8   5   8       17.81       15.91      0.71 o 
  -7   5   8       75.03       74.89      1.53 o 
  -6   5   8       42.39       40.68      0.72 o 
  -5   5   8       81.86       82.03      1.50 o 
  -4   5   8      107.24      106.74      1.41 o 
  -3   5   8       35.66       35.89      0.57 o 
  -2   5   8       24.85       25.80      0.42 o 
  -1   5   8      208.09      206.86      2.45 o 
   0   5   8      205.87      205.80      2.07 o 
   1   5   8        2.55        2.51      0.16 o 
   2   5   8       66.89       68.42      0.81 o 
   3   5   8       23.61       23.41      0.39 o 
   4   5   8       49.92       50.73      0.71 o 
   5   5   8       85.60       83.67      1.38 o 
   6   5   8       75.50       73.33      1.37 o 
  -7   6   8       95.23       96.47      1.73 o 
  -6   6   8       93.73       92.78      1.46 o 
  -5   6   8        9.79        9.52      0.39 o 
  -4   6   8       17.84       16.39      0.42 o 
  -3   6   8      319.37      318.52      3.89 o 
  -2   6   8      340.15      337.68      3.68 o 
  -1   6   8      275.84      275.00      3.21 o 
   0   6   8       90.84       93.90      1.02 o 
   1   6   8       62.74       61.01      0.84 o 
   2   6   8       82.42       79.86      0.94 o 
   3   6   8      308.49      309.58      3.44 o 
   4   6   8      116.87      117.22      1.46 o 
   5   6   8       16.39       16.10      0.45 o 
  -7   7   8       44.63       46.92      1.05 o 
  -6   7   8       21.44       21.35      0.49 o 
  -5   7   8       77.45       78.71      1.26 o 
  -4   7   8       12.38       11.07      0.31 o 
  -3   7   8        7.82        8.38      0.24 o 
  -2   7   8      111.87      110.63      1.36 o 
  -1   7   8      358.01      357.01      4.12 o 
   0   7   8      167.31      168.09      1.90 o 
   1   7   8       12.50       12.31      0.32 o 
   2   7   8      113.04      115.31      1.45 o 
   3   7   8       13.63       14.42      0.30 o 
   4   7   8       85.77       85.39      1.27 o 
   5   7   8        9.90       10.03      0.43 o 
  -7   8   8      185.08      190.77      3.53 o 
  -6   8   8        5.86        6.07      0.30 o 
  -5   8   8       13.90       14.36      0.44 o 
  -4   8   8      284.89      285.17      3.77 o 
  -3   8   8      266.09      264.07      2.87 o 
  -2   8   8       37.51       38.65      0.54 o 
  -1   8   8      160.41      158.63      1.82 o 
   0   8   8      571.15      574.06      6.45 o 
   1   8   8       42.25       42.10      0.66 o 
   2   8   8        3.92        4.48      0.20 o 
   3   8   8      347.07      343.69      4.43 o 
   4   8   8      287.46      290.33      4.65 o 
   5   8   8       29.31       28.90      1.37 o 
  -6   9   8       16.47       16.44      0.46 o 
  -5   9   8      345.68      352.26      4.61 o 
  -4   9   8       87.50       86.26      1.21 o 
  -3   9   8      184.99      185.89      2.19 o 
  -2   9   8        1.88        2.02      0.19 o 
  -1   9   8      641.03      639.35      7.01 o 
   0   9   8       75.23       73.80      1.01 o 
   1   9   8      115.11      113.44      1.58 o 
   2   9   8       11.40       11.40      0.34 o 
   3   9   8       77.80       76.76      1.18 o 
   4   9   8       16.81       18.24      1.11 o 
  -6  10   8        7.57        8.15      0.37 o 
  -5  10   8       20.13       20.70      0.61 o 
  -4  10   8       76.35       75.32      1.03 o 
  -3  10   8      138.29      138.26      1.72 o 
  -2  10   8       48.77       51.40      0.75 o 
  -1  10   8      230.04      232.01      2.72 o 
   0  10   8      189.89      189.64      2.43 o 
   1  10   8      158.09      156.55      1.98 o 
   2  10   8        2.46        2.28      0.20 o 
   3  10   8      220.20      224.12      3.31 o 
   4  10   8      152.36      151.15      5.47 o 
  -5  11   8       21.56       20.47      0.49 o 
  -4  11   8       57.13       58.69      0.89 o 
  -3  11   8       37.71       37.74      0.63 o 
  -2  11   8        1.08        1.52      0.18 o 
  -1  11   8       21.40       22.61      0.47 o 
   0  11   8       35.03       33.59      0.77 o 
   1  11   8        2.81        3.59      0.49 o 
   2  11   8        0.57        0.69      0.18 o 
   3  11   8       12.28       12.62      0.42 o 
  -4  12   8       12.91       11.09      0.42 o 
  -3  12   8       48.78       50.78      0.91 o 
  -2  12   8      104.89      105.17      1.73 o 
  -1  12   8       62.25       62.80      1.14 o 
   0  12   8       20.96       21.80      1.02 o 
   1  12   8       24.78       24.81      0.82 o 
   2  12   8       44.96       46.37      1.14 o 
  -2  13   8       24.23       25.87      0.80 o 
  -1  13   8       50.22       52.31      1.12 o 
   0  13   8       35.26       36.61      0.90 o 
  -2 -12   9        1.88        1.94      0.66 o 
  -1 -12   9       66.36       63.18      1.90 o 
   0 -12   9        7.28        6.91      0.55 o 
  -4 -11   9        1.48        1.47      0.33 o 
  -3 -11   9       38.03       38.79      2.05 o 
  -2 -11   9      202.44      191.40      4.81 o 
  -1 -11   9       50.58       47.16      1.50 o 
   0 -11   9       15.08       16.10      2.36 o 
   1 -11   9       69.73       65.62      2.46 o 
   2 -11   9      194.99      191.56      4.70 o 
  -5 -10   9       14.62       14.80      0.61 o 
  -4 -10   9       20.60       20.71      0.67 o 
  -3 -10   9        0.37        0.79      0.55 o 
  -2 -10   9       56.31       56.32      1.71 o 
  -1 -10   9       16.62       15.24      0.75 o 
   0 -10   9       14.88       14.83      0.72 o 
   1 -10   9        2.19        2.13      0.35 o 
   2 -10   9       39.36       37.91      1.57 o 
   3 -10   9       32.33       32.78      1.21 o 
  -6  -9   9       16.93       16.18      0.86 o 
  -5  -9   9      104.51      105.64      2.18 o 
  -4  -9   9      107.08      107.13      2.18 o 
  -3  -9   9       66.27       62.88      2.88 o 
  -2  -9   9      118.93      114.16      3.00 o 
  -1  -9   9       62.70       60.55      1.75 o 
   0  -9   9       26.61       27.54      0.96 o 
   1  -9   9       46.03       45.49      1.97 o 
   2  -9   9      145.62      139.50      3.83 o 
   3  -9   9       88.28       87.73      1.84 o 
  -6  -8   9       57.88       58.55      1.18 o 
  -5  -8   9        7.36        7.04      0.41 o 
  -4  -8   9       80.43       79.51      1.68 o 
  -3  -8   9       23.64       21.62      0.64 o 
  -2  -8   9        7.49        6.90      0.41 o 
  -1  -8   9       90.69       88.82      1.72 o 
   0  -8   9       55.94       52.36      1.11 o 
   1  -8   9       66.64       63.09      1.28 o 
   2  -8   9       73.62       71.47      1.73 o 
   3  -8   9       31.13       30.38      0.69 o 
   4  -8   9       40.75       41.97      0.92 o 
  -7  -7   9       17.28       15.06      1.10 o 
  -6  -7   9      129.13      124.82      2.19 o 
  -5  -7   9      129.58      123.08      2.14 o 
  -4  -7   9        1.47        2.03      0.40 o 
  -3  -7   9      273.78      272.32      5.18 o 
  -2  -7   9      800.08      784.57     18.84 o 
  -1  -7   9      179.32      174.30      3.07 o 
   0  -7   9       63.18       63.14      1.27 o 
   1  -7   9      166.39      161.08      2.32 o 
   2  -7   9      488.39      480.32      6.48 o 
   3  -7   9       40.34       40.33      0.67 o 
   4  -7   9       17.84       16.26      0.48 o 
  -7  -6   9       88.56       91.28      2.63 o 
  -6  -6   9       78.51       80.65      1.50 o 
  -5  -6   9      274.11      278.34      4.53 o 
  -4  -6   9      110.31      106.87      1.73 o 
  -3  -6   9      136.51      132.72      2.36 o 
  -2  -6   9       32.01       32.08      0.73 o 
  -1  -6   9      223.00      223.57      3.15 o 
   0  -6   9        9.87        9.83      0.28 o 
   1  -6   9       17.23       17.20      0.33 o 
   2  -6   9      163.47      161.96      2.34 o 
   3  -6   9       77.01       76.03      1.29 o 
   4  -6   9       54.72       52.82      0.87 o 
   5  -6   9        5.03        5.09      0.28 o 
  -7  -5   9       23.48       23.52      0.72 o 
  -6  -5   9      153.93      155.49      2.65 o 
  -5  -5   9       95.65       94.13      1.56 o 
  -4  -5   9       13.22       11.00      0.34 o 
  -3  -5   9      227.30      219.22      3.23 o 
  -2  -5   9      882.84      866.05     10.45 o 
  -1  -5   9       90.86       88.80      1.07 o 
   0  -5   9       39.02       36.11      0.64 o 
   1  -5   9      133.37      132.75      1.76 o 
   2  -5   9      679.55      668.12      7.40 o 
   3  -5   9      107.35      105.11      1.57 o 
   4  -5   9        8.01        8.08      0.25 o 
   5  -5   9       63.80       61.96      0.98 o 
  -7  -4   9        0.96        1.24      0.26 o 
  -6  -4   9       38.97       37.26      0.84 o 
  -5  -4   9       23.72       24.10      0.70 o 
  -4  -4   9      109.58      107.28      1.44 o 
  -3  -4   9       23.18       22.36      0.43 o 
  -2  -4   9      149.13      147.55      1.94 o 
  -1  -4   9       18.97       18.54      0.33 o 
   0  -4   9       83.02       78.84      1.10 o 
   1  -4   9       54.58       50.83      0.67 o 
   2  -4   9      119.34      117.84      1.40 o 
   3  -4   9       43.59       42.38      0.66 o 
   4  -4   9       77.22       77.41      1.17 o 
   5  -4   9       18.82       18.36      0.37 o 
  -8  -3   9      133.80      134.36      2.63 o 
  -7  -3   9        9.98        8.96      0.45 o 
  -6  -3   9        4.75        3.60      0.28 o 
  -5  -3   9      242.85      243.95      3.29 o 
  -4  -3   9      469.25      469.60      5.32 o 
  -3  -3   9      137.84      136.30      1.76 o 
  -2  -3   9      264.95      266.11      3.34 o 
  -1  -3   9      254.15      252.68      2.93 o 
   0  -3   9       49.41       48.52      0.67 o 
   1  -3   9        6.71        6.31      0.26 o 
   2  -3   9      247.61      246.81      2.79 o 
   3  -3   9      214.17      209.63      2.55 o 
   4  -3   9       64.75       63.45      0.97 o 
   5  -3   9       31.49       30.77      0.52 o 
  -8  -2   9       17.47       16.53      0.59 o 
  -7  -2   9        1.86        1.53      0.27 o 
  -6  -2   9      110.99      109.20      1.70 o 
  -5  -2   9        9.80        8.93      0.37 o 
  -4  -2   9      159.80      157.12      1.89 o 
  -3  -2   9       46.20       45.03      0.66 o 
  -2  -2   9       89.49       85.92      1.11 o 
  -1  -2   9       58.96       56.03      0.68 o 
   0  -2   9      153.03      152.12      1.83 o 
   1  -2   9      108.35      103.95      1.24 o 
   2  -2   9      168.06      164.28      1.89 o 
   3  -2   9       34.14       32.52      0.49 o 
   4  -2   9      134.83      133.57      1.92 o 
   5  -2   9       13.73       13.66      0.31 o 
   6  -2   9      127.87      131.60      4.58 o 
  -8  -1   9       19.03       19.21      0.64 o 
  -7  -1   9       34.17       32.01      0.74 o 
  -6  -1   9      221.46      220.28      3.22 o 
  -5  -1   9      126.92      125.97      1.66 o 
  -4  -1   9        7.93        7.17      0.24 o 
  -3  -1   9      543.65      543.88      6.22 o 
  -2  -1   9     1634.02     1669.66     18.55 o 
  -1  -1   9      137.71      141.57      1.63 o 
   0  -1   9      120.60      117.14      1.30 o 
   1  -1   9      241.38      239.50      2.54 o 
   2  -1   9      963.74      976.49     11.45 o 
   3  -1   9       78.99       78.65      1.02 o 
   4  -1   9       10.42       10.54      0.28 o 
   5  -1   9       57.70       59.80      1.11 o 
   6  -1   9       68.27       71.82      2.84 o 
  -8   0   9       36.86       37.56      0.94 o 
  -7   0   9      147.54      149.55      2.27 o 
  -6   0   9      147.10      149.44      2.25 o 
  -5   0   9      453.22      462.50      5.58 o 
  -4   0   9      174.17      178.69      2.12 o 
  -3   0   9      218.18      222.50      2.63 o 
  -2   0   9       50.62       50.84      0.78 o 
  -1   0   9      328.36      333.82      3.50 o 
   0   0   9       14.54       15.53      0.26 o 
   1   0   9        0.60        0.78      0.08 o 
   2   0   9      308.80      309.71      3.71 o 
   3   0   9       59.54       60.96      0.81 o 
   4   0   9      103.16      103.47      1.49 o 
   5   0   9        4.44        5.39      0.50 o 
   6   0   9      132.84      129.36      4.50 o 
  -8   1   9       19.51       20.44      0.58 o 
  -7   1   9       40.45       38.68      0.79 o 
  -6   1   9      220.24      224.12      3.27 o 
  -5   1   9      115.87      116.15      1.80 o 
  -4   1   9       13.97       12.94      0.38 o 
  -3   1   9      562.09      566.42      6.46 o 
  -2   1   9     1631.48     1659.02     20.01 o 
  -1   1   9      115.20      117.94      1.40 o 
   0   1   9      123.60      119.90      1.33 o 
   1   1   9      248.73      254.48      2.70 o 
   2   1   9      962.19      981.21     10.71 o 
   3   1   9       69.34       70.06      1.03 o 
   4   1   9       16.03       16.04      0.43 o 
   5   1   9       62.80       64.76      2.07 o 
   6   1   9       66.77       66.13      1.52 o 
  -8   2   9       16.71       15.84      0.51 o 
  -7   2   9        1.71        2.14      0.26 o 
  -6   2   9      112.25      113.04      1.61 o 
  -5   2   9        9.83        8.87      0.30 o 
  -4   2   9      156.46      155.99      1.87 o 
  -3   2   9       48.40       48.36      0.78 o 
  -2   2   9       91.97       89.83      1.24 o 
  -1   2   9       58.64       56.54      0.78 o 
   0   2   9      148.43      148.95      1.96 o 
   1   2   9      112.08      113.30      1.45 o 
   2   2   9      173.04      171.15      1.96 o 
   3   2   9       30.76       29.94      0.64 o 
   4   2   9      128.05      130.89      2.48 o 
   5   2   9       16.58       17.10      0.41 o 
   6   2   9      132.84      128.79      4.47 o 
  -8   3   9      136.20      139.26      2.35 o 
  -7   3   9       12.19       12.03      0.46 o 
  -6   3   9        3.16        2.27      0.20 o 
  -5   3   9      238.18      240.36      2.99 o 
  -4   3   9      468.73      476.78      5.40 o 
  -3   3   9      136.63      138.03      1.77 o 
  -2   3   9      264.89      269.40      3.40 o 
  -1   3   9      254.77      256.07      3.20 o 
   0   3   9       47.46       47.34      0.75 o 
   1   3   9        2.17        2.62      0.12 o 
   2   3   9      258.12      257.94      3.13 o 
   3   3   9      223.18      224.24      2.54 o 
   4   3   9       63.16       63.83      0.90 o 
   5   3   9       26.87       27.05      0.47 o 
  -7   4   9        0.97        1.06      0.25 o 
  -6   4   9       37.75       35.79      0.66 o 
  -5   4   9       24.56       25.18      0.49 o 
  -4   4   9      112.06      110.20      1.37 o 
  -3   4   9       21.99       20.86      0.37 o 
  -2   4   9      144.88      142.50      1.89 o 
  -1   4   9       18.39       18.07      0.38 o 
   0   4   9       84.88       83.30      1.15 o 
   1   4   9       52.13       52.47      0.73 o 
   2   4   9      116.94      119.92      1.41 o 
   3   4   9       46.61       46.02      0.66 o 
   4   4   9       81.24       84.23      1.26 o 
   5   4   9       15.79       15.88      0.38 o 
  -7   5   9       19.39       19.09      0.62 o 
  -6   5   9      153.88      155.83      2.33 o 
  -5   5   9       98.96       99.85      1.46 o 
  -4   5   9        8.98        8.39      0.28 o 
  -3   5   9      214.37      210.49      2.62 o 
  -2   5   9      887.75      898.99     10.09 o 
  -1   5   9       96.25       97.26      1.33 o 
   0   5   9       31.55       31.44      0.52 o 
   1   5   9      127.28      129.46      1.60 o 
   2   5   9      689.64      690.57      7.10 o 
   3   5   9      117.61      117.67      1.47 o 
   4   5   9        5.40        5.41      0.21 o 
   5   5   9       56.98       57.07      1.01 o 
  -7   6   9       88.11       93.24      1.86 o 
  -6   6   9       78.77       81.06      1.32 o 
  -5   6   9      275.05      283.62      4.06 o 
  -4   6   9      111.83      111.67      1.58 o 
  -3   6   9      137.15      135.75      1.76 o 
  -2   6   9       30.91       32.29      0.56 o 
  -1   6   9      221.98      222.31      2.48 o 
   0   6   9        9.04        8.90      0.28 o 
   1   6   9       19.58       19.56      0.39 o 
   2   6   9      163.76      168.57      2.05 o 
   3   6   9       73.71       73.92      1.05 o 
   4   6   9       52.35       52.81      0.76 o 
   5   6   9        5.91        6.43      0.30 o 
  -7   7   9       20.92       19.64      1.12 o 
  -6   7   9      129.17      128.50      1.97 o 
  -5   7   9      120.04      117.20      1.81 o 
  -4   7   9        3.42        3.88      0.20 o 
  -3   7   9      286.37      291.30      3.83 o 
  -2   7   9      801.27      806.44      9.44 o 
  -1   7   9      154.83      152.03      1.86 o 
   0   7   9       60.55       60.50      0.91 o 
   1   7   9      176.17      178.09      2.28 o 
   2   7   9      490.59      490.77      5.63 o 
   3   7   9       34.75       34.24      0.65 o 
   4   7   9       23.87       23.07      0.56 o 
  -6   8   9       58.53       60.11      1.05 o 
  -5   8   9        7.61        6.91      0.32 o 
  -4   8   9       80.28       80.72      1.19 o 
  -3   8   9       25.43       25.80      0.51 o 
  -2   8   9        8.04        7.81      0.32 o 
  -1   8   9       89.38       88.05      1.22 o 
   0   8   9       52.74       51.78      0.97 o 
   1   8   9       71.23       74.44      1.23 o 
   2   8   9       76.55       75.56      1.14 o 
   3   8   9       28.06       26.69      0.62 o 
   4   8   9       36.93       37.75      0.96 o 
  -6   9   9       15.38       13.37      0.70 o 
  -5   9   9       98.54      100.64      1.47 o 
  -4   9   9      105.61      105.60      1.65 o 
  -3   9   9       65.16       66.62      1.20 o 
  -2   9   9      120.03      119.93      1.60 o 
  -1   9   9       63.12       65.08      0.96 o 
   0   9   9       23.83       24.65      0.50 o 
   1   9   9       41.68       42.93      0.79 o 
   2   9   9      156.28      152.74      2.55 o 
   3   9   9       98.57       96.00      1.97 o 
  -5  10   9       14.95       15.14      0.45 o 
  -4  10   9       21.18       21.24      0.51 o 
  -3  10   9        0.28        0.31      0.14 o 
  -2  10   9       53.86       55.36      0.84 o 
  -1  10   9       15.66       15.10      0.43 o 
   0  10   9       16.46       16.48      0.46 o 
   1  10   9        1.95        2.09      0.23 o 
   2  10   9       38.74       39.51      0.84 o 
   3  10   9       34.09       34.57      1.15 o 
  -4  11   9        1.18        1.48      0.45 o 
  -3  11   9       35.74       36.94      0.77 o 
  -2  11   9      205.46      211.20      2.86 o 
  -1  11   9       51.62       49.06      0.95 o 
   0  11   9       10.87       11.14      0.44 o 
   1  11   9       65.04       65.13      1.25 o 
   2  11   9      201.15      198.70      3.28 o 
  -2  12   9        1.80        1.87      0.27 o 
  -1  12   9       66.28       67.02      1.37 o 
   0  12   9        6.56        6.63      0.38 o 
  -1 -11  10       18.56       16.92      0.84 o 
  -3 -10  10       61.68       61.98      2.78 o 
  -2 -10  10       18.29       17.38      0.84 o 
  -1 -10  10        2.14        1.90      0.37 o 
   0 -10  10      104.90      101.30      2.70 o 
   1 -10  10       29.24       28.66      1.03 o 
  -4  -9  10       40.25       40.97      1.01 o 
  -3  -9  10      148.59      141.77      3.70 o 
  -2  -9  10       13.75       12.53      0.70 o 
  -1  -9  10        5.31        4.52      0.46 o 
   0  -9  10      196.01      184.92      4.58 o 
   1  -9  10      221.85      220.29      7.48 o 
   2  -9  10        6.41        7.40      0.82 o 
  -5  -8  10       18.41       17.62      0.64 o 
  -4  -8  10      176.39      178.74      3.44 o 
  -3  -8  10       56.19       52.63      1.63 o 
  -2  -8  10       19.70       21.14      0.70 o 
  -1  -8  10       62.70       62.42      1.42 o 
   0  -8  10       92.84       91.39      1.76 o 
   1  -8  10       34.33       32.40      0.87 o 
   2  -8  10       16.16       17.48      0.58 o 
   3  -8  10       61.16       60.21      1.70 o 
  -6  -7  10       82.52       85.70      1.84 o 
  -5  -7  10       30.44       29.59      0.93 o 
  -4  -7  10       77.49       76.76      1.62 o 
  -3  -7  10       89.95       87.92      3.83 o 
  -2  -7  10       16.04       15.28      0.59 o 
  -1  -7  10       29.02       28.38      0.75 o 
   0  -7  10      183.86      181.60      3.20 o 
   1  -7  10      300.87      292.43      5.51 o 
   2  -7  10       38.46       37.79      0.90 o 
   3  -7  10       50.31       51.54      1.03 o 
  -6  -6  10       51.29       52.30      1.10 o 
  -5  -6  10        7.36        7.06      0.43 o 
  -4  -6  10       51.65       49.57      0.99 o 
  -3  -6  10      203.56      194.36      4.81 o 
  -2  -6  10        2.45        5.37      1.09 o 
  -1  -6  10       24.56       24.15      0.67 o 
   0  -6  10       10.57        9.58      0.35 o 
   1  -6  10      117.12      111.77      1.80 o 
   2  -6  10       62.08       61.13      1.06 o 
   3  -6  10       66.70       68.81      1.34 o 
   4  -6  10       34.61       31.73      0.74 o 
  -6  -5  10      191.59      192.06      3.23 o 
  -5  -5  10      107.81      109.47      2.22 o 
  -4  -5  10       50.46       48.64      0.98 o 
  -3  -5  10       88.94       85.65      1.33 o 
  -2  -5  10      193.51      191.18      2.83 o 
  -1  -5  10       31.04       31.04      0.66 o 
   0  -5  10      198.82      197.11      2.71 o 
   1  -5  10      245.48      242.59      3.11 o 
   2  -5  10       57.16       56.90      0.89 o 
   3  -5  10       14.94       14.41      0.43 o 
   4  -5  10       62.79       60.45      0.98 o 
  -7  -4  10       51.43       50.14      1.18 o 
  -6  -4  10       12.16       11.94      0.48 o 
  -5  -4  10       23.15       23.02      0.70 o 
  -4  -4  10      388.78      390.14      5.57 o 
  -3  -4  10      194.25      197.62      2.43 o 
  -2  -4  10      119.29      122.41      1.77 o 
  -1  -4  10       17.99       18.99      0.56 o 
   0  -4  10      280.57      275.41      3.76 o 
   1  -4  10      134.34      135.56      1.80 o 
   2  -4  10       55.80       54.86      0.80 o 
   3  -4  10       91.57       89.72      1.36 o 
   4  -4  10       91.70       90.45      1.37 o 
  -7  -3  10       77.76       82.19      1.74 o 
  -6  -3  10      168.52      176.67      2.98 o 
  -5  -3  10        7.21        6.66      0.33 o 
  -4  -3  10       74.29       70.43      1.08 o 
  -3  -3  10      189.96      192.11      2.36 o 
  -2  -3  10       26.34       27.13      0.55 o 
  -1  -3  10       11.41       10.87      0.30 o 
   0  -3  10      376.30      366.27      4.61 o 
   1  -3  10      513.30      518.43      6.47 o 
   2  -3  10        3.70        3.81      0.16 o 
   3  -3  10       20.69       21.09      0.39 o 
   4  -3  10      156.90      151.65      2.19 o 
  -7  -2  10       31.02       30.73      0.76 o 
  -6  -2  10       23.68       22.62      0.56 o 
  -5  -2  10       29.83       30.21      0.76 o 
  -4  -2  10      417.56      423.91      5.51 o 
  -3  -2  10      160.97      158.35      2.15 o 
  -2  -2  10      114.95      115.43      1.56 o 
  -1  -2  10       24.78       26.67      0.48 o 
   0  -2  10      240.92      239.77      3.08 o 
   1  -2  10      125.30      125.69      1.59 o 
   2  -2  10       76.86       75.29      1.01 o 
   3  -2  10      120.19      119.60      1.60 o 
   4  -2  10       30.90       30.97      0.54 o 
   5  -2  10        9.63        8.90      0.24 o 
  -7  -1  10        6.33        6.62      0.37 o 
  -6  -1  10      194.06      198.84      2.94 o 
  -5  -1  10       85.38       82.96      2.38 o 
  -4  -1  10      145.37      145.81      2.01 o 
  -3  -1  10      125.85      123.77      1.61 o 
  -2  -1  10       71.81       75.48      1.08 o 
  -1  -1  10       43.34       44.55      0.80 o 
   0  -1  10      323.71      330.18      3.85 o 
   1  -1  10      421.93      422.06      4.73 o 
   2  -1  10       54.63       56.63      0.79 o 
   3  -1  10       61.12       60.17      0.88 o 
   4  -1  10       97.76       99.62      1.47 o 
   5  -1  10      236.05      234.74      3.30 o 
  -7   0  10      122.28      119.47      1.87 o 
  -6   0  10       66.07       69.34      1.18 o 
  -5   0  10        0.54        0.22      0.18 o 
  -4   0  10       68.11       64.89      0.97 o 
  -3   0  10      258.89      259.04      3.19 o 
  -2   0  10        3.25        3.68      0.23 o 
  -1   0  10       34.99       35.61      0.58 o 
   0   0  10        0.50        1.14      0.17 o 
   1   0  10      146.76      145.42      1.82 o 
   2   0  10      157.54      164.99      2.05 o 
   3   0  10      105.46      110.85      1.49 o 
   4   0  10        0.05        0.48      0.18 o 
   5   0  10        0.29        0.23      0.17 o 
  -7   1  10        6.54        6.27      0.32 o 
  -6   1  10      195.26      199.68      2.71 o 
  -5   1  10       82.78       82.81      1.23 o 
  -4   1  10      139.09      140.32      1.94 o 
  -3   1  10      126.39      122.38      1.75 o 
  -2   1  10       79.71       83.69      1.18 o 
  -1   1  10       31.09       31.19      0.53 o 
   0   1  10      314.76      322.41      3.77 o 
   1   1  10      439.19      448.41      4.76 o 
   2   1  10       67.79       70.61      0.96 o 
   3   1  10       50.18       51.30      0.82 o 
   4   1  10       92.41       95.24      1.35 o 
   5   1  10      240.58      240.29      3.47 o 
  -7   2  10       31.12       31.69      0.82 o 
  -6   2  10       21.20       20.62      0.56 o 
  -5   2  10       25.39       25.58      0.63 o 
  -4   2  10      418.19      422.83      5.49 o 
  -3   2  10      167.90      167.31      2.51 o 
  -2   2  10      108.79      109.51      1.56 o 
  -1   2  10       20.21       21.93      0.42 o 
   0   2  10      248.74      253.38      3.19 o 
   1   2  10      129.11      133.34      1.56 o 
   2   2  10       68.38       69.12      1.13 o 
   3   2  10      119.38      123.17      1.65 o 
   4   2  10       33.73       34.26      0.56 o 
   5   2  10        9.82        8.88      0.25 o 
  -7   3  10       75.08       78.37      1.31 o 
  -6   3  10      167.57      175.18      2.40 o 
  -5   3  10        9.22        8.59      0.46 o 
  -4   3  10       76.35       72.40      1.09 o 
  -3   3  10      184.00      185.90      2.77 o 
  -2   3  10       24.68       25.63      0.69 o 
  -1   3  10       13.36       14.18      0.34 o 
   0   3  10      381.50      383.32      4.75 o 
   1   3  10      515.68      534.27      6.54 o 
   2   3  10        1.85        2.91      0.34 o 
   3   3  10       18.52       19.55      0.42 o 
   4   3  10      156.97      151.40      2.16 o 
  -7   4  10       48.89       48.92      1.00 o 
  -6   4  10       12.39       12.59      0.54 o 
  -5   4  10       28.48       29.31      0.63 o 
  -4   4  10      390.25      396.65      5.16 o 
  -3   4  10      191.48      189.73      2.83 o 
  -2   4  10      123.69      126.22      1.83 o 
  -1   4  10       21.90       24.05      0.47 o 
   0   4  10      274.97      274.95      3.68 o 
   1   4  10      132.31      135.42      1.79 o 
   2   4  10       64.34       63.63      0.99 o 
   3   4  10       93.43       94.68      1.41 o 
   4   4  10       88.63       87.97      1.36 o 
  -7   5  10        1.44        0.05      0.43 o 
  -6   5  10      191.79      193.80      2.87 o 
  -5   5  10      108.88      111.66      1.73 o 
  -4   5  10       56.21       56.85      0.91 o 
  -3   5  10       82.49       80.93      1.34 o 
  -2   5  10      184.09      182.23      2.70 o 
  -1   5  10       40.17       41.05      0.68 o 
   0   5  10      216.73      218.96      2.98 o 
   1   5  10      239.06      241.29      3.06 o 
   2   5  10       48.15       48.88      0.88 o 
   3   5  10       19.81       19.09      0.43 o 
   4   5  10       65.02       63.90      1.02 o 
  -6   6  10       47.97       49.21      0.91 o 
  -5   6  10        5.47        6.05      0.29 o 
  -4   6  10       54.06       53.19      0.86 o 
  -3   6  10      209.16      209.09      3.11 o 
  -2   6  10        2.67        3.24      0.30 o 
  -1   6  10       21.80       22.07      0.47 o 
   0   6  10        9.07        8.89      0.38 o 
   1   6  10      122.36      121.30      1.63 o 
   2   6  10       64.93       66.43      0.96 o 
   3   6  10       64.46       65.85      1.13 o 
   4   6  10       31.54       31.68      0.77 o 
  -6   7  10       84.66       87.18      1.60 o 
  -5   7  10       25.89       26.74      0.60 o 
  -4   7  10       73.32       74.40      1.14 o 
  -3   7  10       89.65       87.29      1.45 o 
  -2   7  10       18.04       18.36      0.49 o 
  -1   7  10       20.54       20.70      0.51 o 
   0   7  10      185.46      189.10      2.44 o 
   1   7  10      314.74      315.20      4.10 o 
   2   7  10       46.68       46.76      0.79 o 
   3   7  10       41.26       43.68      0.84 o 
  -5   8  10       16.49       15.97      0.60 o 
  -4   8  10      178.78      184.21      2.72 o 
  -3   8  10       62.39       60.49      0.99 o 
  -2   8  10       17.01       18.06      0.49 o 
  -1   8  10       60.64       61.27      0.92 o 
   0   8  10       94.33       96.19      1.37 o 
   1   8  10       38.23       37.13      0.73 o 
   2   8  10       14.13       14.33      0.55 o 
   3   8  10       60.25       60.58      1.18 o 
  -5   9  10        6.15        6.43      0.67 o 
  -4   9  10       42.70       43.30      0.81 o 
  -3   9  10      143.85      141.46      2.00 o 
  -2   9  10       11.48       10.82      0.37 o 
  -1   9  10        7.07        7.32      0.31 o 
   0   9  10      200.78      196.65      3.24 o 
   1   9  10      224.30      227.07      3.70 o 
   2   9  10        4.08        4.37      0.27 o 
  -4  10  10      120.10      125.54      4.18 o 
  -3  10  10       60.50       59.23      1.07 o 
  -2  10  10       19.33       19.40      0.55 o 
  -1  10  10        3.52        3.53      0.28 o 
   0  10  10      103.34      104.76      1.86 o 
   1  10  10       28.31       27.89      0.69 o 
  -1  11  10       22.29       23.05      0.71 o 
  -3  -9  11       28.59       27.38      1.10 o 
  -2  -9  11        8.10        6.94      0.57 o 
  -1  -9  11        2.05        1.56      0.78 o 
   0  -9  11        2.33        2.35      0.37 o 
  -4  -8  11       77.88       76.49      2.10 o 
  -3  -8  11       13.24       11.83      1.42 o 
  -2  -8  11       21.24       20.64      0.91 o 
  -1  -8  11      163.89      160.51      3.21 o 
   0  -8  11       80.96       81.87      1.79 o 
   1  -8  11       15.60       16.00      0.87 o 
  -5  -7  11       15.98       16.79      1.42 o 
  -4  -7  11       44.44       43.38      1.38 o 
  -3  -7  11        5.57        5.19      0.40 o 
  -2  -7  11       73.46       71.39      1.62 o 
  -1  -7  11       33.61       33.74      0.95 o 
   0  -7  11       56.87       55.06      1.54 o 
   1  -7  11       20.99       21.77      0.68 o 
   2  -7  11       28.24       27.56      0.76 o 
  -5  -6  11      192.60      190.97      3.67 o 
  -4  -6  11       10.04        9.18      0.64 o 
  -3  -6  11        6.27        7.94      0.59 o 
  -2  -6  11      109.62      109.13      2.29 o 
  -1  -6  11      443.04      441.97      8.26 o 
   0  -6  11       53.99       51.03      1.22 o 
   1  -6  11        8.77        8.36      0.35 o 
   2  -6  11      101.40       95.94      2.65 o 
  -6  -5  11       15.21       17.01      1.37 o 
  -5  -5  11       21.72       20.16      0.66 o 
  -4  -5  11       24.45       26.18      0.62 o 
  -3  -5  11        2.93        3.23      0.53 o 
  -2  -5  11       25.74       26.34      0.72 o 
  -1  -5  11       13.46       12.35      0.83 o 
   0  -5  11       38.67       37.51      0.97 o 
   1  -5  11       33.94       33.40      1.03 o 
   2  -5  11       38.25       36.04      0.94 o 
   3  -5  11      134.57      126.73      2.29 o 
  -6  -4  11       13.59       14.37      1.17 o 
  -5  -4  11      194.35      191.37      5.28 o 
  -4  -4  11      125.08      123.88      1.71 o 
  -3  -4  11       47.95       47.37      0.90 o 
  -2  -4  11       11.85       13.55      0.52 o 
  -1  -4  11      619.26      622.50      8.95 o 
   0  -4  11      303.43      310.42      4.58 o 
   1  -4  11       42.86       41.74      0.78 o 
   2  -4  11       43.78       45.56      0.85 o 
   3  -4  11      144.44      139.82      2.49 o 
  -6  -3  11       20.17       20.05      0.69 o 
  -5  -3  11      105.60      105.94      1.86 o 
  -4  -3  11        8.01        7.89      0.29 o 
  -3  -3  11       99.17      101.93      1.63 o 
  -2  -3  11       16.73       17.25      0.44 o 
  -1  -3  11        2.18        1.95      0.25 o 
   0  -3  11        0.86        0.56      0.21 o 
   1  -3  11       21.76       22.98      0.74 o 
   2  -3  11       25.31       26.30      0.57 o 
   3  -3  11      108.79      106.23      1.75 o 
  -6  -2  11       18.79       18.03      0.57 o 
  -5  -2  11      200.90      197.03      3.50 o 
  -4  -2  11      120.42      122.18      1.73 o 
  -3  -2  11       23.30       21.55      0.54 o 
  -2  -2  11        8.04        9.06      0.47 o 
  -1  -2  11      527.17      532.45      6.93 o 
   0  -2  11      272.07      273.11      4.05 o 
   1  -2  11       18.52       18.55      0.51 o 
   2  -2  11       16.11       17.07      0.44 o 
   3  -2  11      161.95      161.37      2.13 o 
   4  -2  11       79.67       78.40      1.21 o 
  -6  -1  11       23.20       23.56      0.71 o 
  -5  -1  11       24.27       25.05      0.69 o 
  -4  -1  11       56.71       55.77      0.89 o 
  -3  -1  11        5.95        6.72      0.34 o 
  -2  -1  11       76.46       77.47      1.21 o 
  -1  -1  11       30.52       30.71      0.60 o 
   0  -1  11       61.33       60.66      1.08 o 
   1  -1  11       58.48       60.05      0.94 o 
   2  -1  11       53.14       54.02      0.96 o 
   3  -1  11      153.77      149.57      1.98 o 
   4  -1  11      141.40      142.17      2.07 o 
  -6   0  11       95.29       94.97      1.70 o 
  -5   0  11      258.91      258.51      3.75 o 
  -4   0  11        1.16        1.19      0.16 o 
  -3   0  11        9.65        9.04      0.36 o 
  -2   0  11      189.72      193.34      2.69 o 
  -1   0  11      617.41      642.79      8.33 o 
   0   0  11       72.89       78.44      1.19 o 
   1   0  11       33.40       33.53      0.60 o 
   2   0  11      119.57      118.62      1.72 o 
   3   0  11      121.22      120.43      1.79 o 
   4   0  11       29.43       29.57      0.54 o 
  -6   1  11       23.15       22.67      0.64 o 
  -5   1  11       24.57       24.59      0.58 o 
  -4   1  11       57.18       55.68      1.00 o 
  -3   1  11        5.96        6.73      0.32 o 
  -2   1  11       80.05       82.13      1.27 o 
  -1   1  11       32.07       33.81      0.65 o 
   0   1  11       58.80       59.59      1.16 o 
   1   1  11       57.61       62.95      0.98 o 
   2   1  11       56.30       55.80      0.90 o 
   3   1  11      154.13      151.43      2.00 o 
   4   1  11      138.37      140.08      2.04 o 
  -6   2  11       22.36       22.22      0.56 o 
  -5   2  11      196.44      195.95      3.19 o 
  -4   2  11      117.56      119.89      1.70 o 
  -3   2  11       32.57       30.91      0.68 o 
  -2   2  11       13.39       15.31      0.76 o 
  -1   2  11      522.02      533.90      6.98 o 
   0   2  11      263.89      271.18      3.64 o 
   1   2  11       23.19       23.52      0.66 o 
   2   2  11       17.61       18.90      0.47 o 
   3   2  11      158.08      161.02      2.72 o 
   4   2  11       77.85       77.94      1.20 o 
  -6   3  11       20.29       21.34      0.56 o 
  -5   3  11      105.82      108.05      2.03 o 
  -4   3  11        8.26        8.16      0.28 o 
  -3   3  11       98.93      100.32      1.46 o 
  -2   3  11       17.40       17.78      0.48 o 
  -1   3  11        2.56        3.12      0.60 o 
   0   3  11        0.73        0.98      0.28 o 
   1   3  11       21.18       23.10      0.49 o 
   2   3  11       25.26       27.51      0.69 o 
   3   3  11      110.04      110.20      1.78 o 
  -6   4  11       10.46       10.17      0.44 o 
  -5   4  11      199.87      196.21      2.90 o 
  -4   4  11      126.50      123.70      1.75 o 
  -3   4  11       36.45       36.38      0.76 o 
  -2   4  11        6.04        6.47      0.31 o 
  -1   4  11      632.78      655.61      8.52 o 
   0   4  11      312.79      319.84      4.27 o 
   1   4  11       33.14       33.11      0.88 o 
   2   4  11       36.10       41.46      0.92 o 
   3   4  11      146.36      150.91      2.62 o 
  -6   5  11       15.62       16.50      1.69 o 
  -5   5  11       21.47       21.41      0.69 o 
  -4   5  11       24.23       26.40      0.79 o 
  -3   5  11        3.05        3.54      0.23 o 
  -2   5  11       24.60       25.98      0.72 o 
  -1   5  11       14.18       13.69      0.42 o 
   0   5  11       39.69       40.16      0.74 o 
   1   5  11       33.68       34.55      0.67 o 
   2   5  11       35.92       37.27      0.75 o 
   3   5  11      134.07      133.65      2.37 o 
  -5   6  11      197.43      196.81      3.22 o 
  -4   6  11        7.50        7.28      0.45 o 
  -3   6  11        6.48        6.94      0.30 o 
  -2   6  11      111.88      115.06      1.66 o 
  -1   6  11      442.70      452.65      6.34 o 
   0   6  11       53.66       52.90      0.95 o 
   1   6  11        9.77       10.02      0.35 o 
   2   6  11       95.09       96.56      1.71 o 
  -5   7  11       16.29       16.66      0.78 o 
  -4   7  11       45.17       42.36      0.95 o 
  -3   7  11        5.63        5.47      0.28 o 
  -2   7  11       76.00       75.97      1.18 o 
  -1   7  11       34.93       36.17      0.74 o 
   0   7  11       55.52       55.39      0.99 o 
   1   7  11       19.84       21.23      0.51 o 
   2   7  11       30.23       30.72      0.75 o 
  -4   8  11       73.16       74.42      1.40 o 
  -3   8  11       16.51       15.61      0.46 o 
  -2   8  11       24.31       23.89      0.71 o 
  -1   8  11      164.31      163.89      2.46 o 
   0   8  11       78.95       81.01      1.34 o 
   1   8  11       17.48       17.15      0.47 o 
  -3   9  11       28.54       28.24      0.74 o 
  -2   9  11        8.47        7.88      0.37 o 
  -1   9  11        2.31        2.25      0.24 o 
   0   9  11        2.24        2.01      0.26 o 
  -2  -7  12      135.82      135.98      4.03 o 
  -1  -7  12       37.92       39.81      1.07 o 
  -3  -6  12       33.32       32.84      1.21 o 
  -2  -6  12      120.06      119.79      2.51 o 
  -1  -6  12       41.36       39.34      1.41 o 
   0  -6  12       12.00       11.98      0.55 o 
  -4  -5  12        2.75        3.36      0.35 o 
  -3  -5  12      122.15      117.90      2.49 o 
  -2  -5  12      150.51      149.75      3.04 o 
  -1  -5  12       20.79       20.94      1.11 o 
   0  -5  12       23.05       21.73      0.70 o 
   1  -5  12       66.75       65.56      1.46 o 
  -5  -4  12       34.08       33.79      1.87 o 
  -4  -4  12       35.82       35.97      0.85 o 
  -3  -4  12       50.97       53.06      1.34 o 
  -2  -4  12      287.66      286.31      4.63 o 
  -1  -4  12       31.00       30.83      0.75 o 
   0  -4  12       27.33       28.75      0.80 o 
   1  -4  12       78.11       75.09      1.39 o 
   2  -4  12      280.39      284.29      5.72 o 
  -5  -3  12        9.00        9.81      0.38 o 
  -4  -3  12       24.45       25.02      0.57 o 
  -3  -3  12      172.12      177.37      2.69 o 
  -2  -3  12       81.43       81.41      1.53 o 
  -1  -3  12        3.90        3.50      0.29 o 
   0  -3  12      125.60      128.84      2.22 o 
   1  -3  12       43.04       44.70      0.93 o 
   2  -3  12       19.23       19.31      0.58 o 
  -5  -2  12       12.23       11.52      0.42 o 
  -4  -2  12       25.78       26.20      0.58 o 
  -3  -2  12       75.46       75.21      1.30 o 
  -2  -2  12      271.30      279.28      4.01 o 
  -1  -2  12       18.69       19.04      0.57 o 
   0  -2  12       63.99       65.10      1.51 o 
   1  -2  12       95.45       95.55      1.69 o 
   2  -2  12      327.67      328.50      4.86 o 
  -5  -1  12       18.88       19.18      0.64 o 
  -4  -1  12       12.05       13.67      0.60 o 
  -3  -1  12       82.78       83.07      1.40 o 
  -2  -1  12      280.90      284.08      4.08 o 
  -1  -1  12       62.93       65.18      1.27 o 
   0  -1  12       14.50       15.03      0.49 o 
   1  -1  12       22.40       25.35      0.63 o 
   2  -1  12       10.02        8.43      0.47 o 
  -5   0  12       49.12       49.96      0.92 o 
  -4   0  12       13.92       14.70      0.44 o 
  -3   0  12       54.33       54.89      1.32 o 
  -2   0  12      159.31      156.12      2.35 o 
  -1   0  12       41.89       42.68      0.78 o 
   0   0  12        5.49        5.47      0.32 o 
   1   0  12       37.53       37.83      0.99 o 
   2   0  12      271.07      276.34      4.14 o 
  -5   1  12       14.61       14.71      0.46 o 
  -4   1  12       10.27       11.27      0.44 o 
  -3   1  12       88.00       88.47      1.47 o 
  -2   1  12      283.30      292.09      4.19 o 
  -1   1  12       58.64       59.82      1.09 o 
   0   1  12       15.98       15.69      0.51 o 
   1   1  12       26.50       28.69      0.83 o 
   2   1  12        7.90        6.87      0.38 o 
  -5   2  12       13.42       14.15      0.45 o 
  -4   2  12       20.14       20.87      0.57 o 
  -3   2  12       74.09       75.38      1.30 o 
  -2   2  12      278.96      289.84      3.82 o 
  -1   2  12       18.51       18.72      0.56 o 
   0   2  12       55.43       56.46      0.99 o 
   1   2  12       96.57       93.43      1.96 o 
   2   2  12      334.60      341.63      5.60 o 
  -5   3  12        9.14       10.04      0.73 o 
  -4   3  12       23.88       24.62      0.62 o 
  -3   3  12      170.21      177.12      2.68 o 
  -2   3  12       80.90       81.80      1.26 o 
  -1   3  12        4.49        4.38      0.27 o 
   0   3  12      126.46      134.02      2.04 o 
   1   3  12       41.06       44.53      1.14 o 
   2   3  12       17.99       19.15      0.61 o 
  -5   4  12       34.17       32.25      1.11 o 
  -4   4  12       42.85       43.23      0.80 o 
  -3   4  12       55.39       57.52      1.06 o 
  -2   4  12      283.37      291.35      3.84 o 
  -1   4  12       29.25       29.88      0.65 o 
   0   4  12       32.01       33.78      0.73 o 
   1   4  12       74.20       72.22      1.37 o 
   2   4  12      273.21      272.72      5.37 o 
  -4   5  12        2.89        3.58      0.28 o 
  -3   5  12      117.36      115.33      1.85 o 
  -2   5  12      149.76      155.85      2.18 o 
  -1   5  12       25.98       27.77      0.63 o 
   0   5  12       21.63       21.09      0.52 o 
   1   5  12       62.17       63.38      1.24 o 
  -3   6  12       36.47       37.44      0.79 o 
  -2   6  12      120.73      120.49      1.74 o 
  -1   6  12       38.89       38.70      0.86 o 
   0   6  12        8.96        9.23      0.36 o 
  -2   7  12      138.68      143.50      2.03 o 
  -1   7  12       35.41       37.28      0.77 o 
  -2  -3  13        3.24        3.13      0.38 o 
  -1  -3  13        2.61        2.25      0.28 o 
  -3  -2  13       14.78       15.20      0.56 o 
  -2  -2  13        2.74        2.39      0.37 o 
  -1  -2  13       30.11       30.89      0.77 o 
   0  -2  13       44.16       43.70      1.23 o 
  -3  -1  13      144.46      146.08      2.24 o 
  -2  -1  13       28.43       28.26      0.75 o 
  -1  -1  13       13.09       12.88      0.50 o 
   0  -1  13      129.63      136.06      2.36 o 
  -3   0  13        0.31        0.31      0.22 o 
  -2   0  13       12.96       12.83      0.45 o 
  -1   0  13       22.36       24.23      0.68 o 
   0   0  13       75.01       77.77      1.47 o 
  -3   1  13      145.26      146.20      2.52 o 
  -2   1  13       32.76       33.99      0.73 o 
  -1   1  13       10.24        9.38      0.45 o 
   0   1  13      121.67      128.29      2.24 o 
  -3   2  13       15.30       15.16      0.51 o 
  -2   2  13        2.57        2.51      0.25 o 
  -1   2  13       30.76       32.67      0.70 o 
   0   2  13       43.94       44.22      0.97 o 
  -2   3  13        1.29        1.30      0.23 o 
  -1   3  13        2.04        2.28      0.38 o 
                                                 
