# Supplementary material for: Pseudosymmetric fac-di­aqua­trichlorido[(di­methyl­phosphor­yl)methanaminium-κO]manganese(II)
Source: Acta Crystallogr Sect E Struct Rep Online. 2013 Apr 10;69(Pt 5):m250–1. doi: 10.1107/S1600536813008751 (PMC3647798; doi:10.1107/S1600536813008751)
Supplement: Supplementary file 3 [file e-69-0m250-Isup3.mol]

Picture 1                                                                       
  PPPPPPPP          3D                              

 27 26  0  0  0  0  0  0  0  0  0     
    0.2191    5.3713   -1.1297 Mn  0  0  0  1
    0.4232    5.1446    1.0024 O   0  0  0  1
   -1.4115    3.9210   -0.8858 O   0  0  0  1
   -1.2270    7.0355   -0.7782 O   0  0  0  1
    1.8697    3.5694   -1.7187 Cl  0  0  0  1
   -0.6144    5.5302   -3.5401 Cl  0  0  0  1
    1.9675    7.2294   -1.4527 Cl  0  0  0  1
    1.4050    5.3623    2.1214 P   0  0  0  1
    3.0911    5.5154    1.5931 C   0  0  0  1
    1.0035    6.7543    3.1568 C   0  0  0  1
    1.4110    3.9124    3.2255 C   0  0  0  1
    0.0485    3.3808    3.4525 N   0  0  0  1
   -0.5005    3.9445    3.9441 H   0  0  0  1
    0.0862    2.6526    3.8175 H   0  0  0  1
   -0.3367    3.2159    2.6604 H   0  0  0  1
   -2.0243    6.9211   -1.0219 H   0  0  0  1
   -1.2574    7.4748   -0.0414 H   0  0  0  1
   -2.1901    3.9166   -1.1402 H   0  0  0  1
   -1.5392    3.4874   -0.1799 H   0  0  0  1
    1.9638    3.2170    2.8361 H   0  0  0  1
    1.8020    4.1623    4.0776 H   0  0  0  1
    0.9844    7.5531    2.6249 H   0  0  0  1
    1.6675    6.8438    3.8445 H   0  0  0  1
    0.1427    6.6164    3.5590 H   0  0  0  1
    3.3212    4.7675    1.0363 H   0  0  0  1
    3.6670    5.5315    2.3614 H   0  0  0  1
    3.1982    6.3299    1.0954 H   0  0  0  1
  1  2  1  0  0  0  0
  1  3  1  0  0  0  0
  1  4  1  0  0  0  0
  1  5  1  0  0  0  0
  1  6  1  0  0  0  0
  1  7  1  0  0  0  0
  2  8  1  0  0  0  0
  8  9  1  0  0  0  0
  8 10  1  0  0  0  0
  8 11  1  0  0  0  0
 11 12  1  0  0  0  0
 12 13  1  0  0  0  0
 12 14  1  0  0  0  0
 12 15  1  0  0  0  0
  4 16  1  0  0  0  0
  4 17  1  0  0  0  0
  3 18  1  0  0  0  0
  3 19  1  0  0  0  0
 11 20  1  0  0  0  0
 11 21  1  0  0  0  0
 10 22  1  0  0  0  0
 10 23  1  0  0  0  0
 10 24  1  0  0  0  0
  9 25  1  0  0  0  0
  9 26  1  0  0  0  0
  9 27  1  0  0  0  0
M  END
